# Supplementary material for: The timing of transcription of RpoS-dependent genes varies across multiple stresses in Escherichia coli K-12
Source: mSystems. 2023 Aug 25;8(5):e00663-23. doi: 10.1128/msystems.00663-23 (PMC10654073; doi:10.1128/msystems.00663-23)
Supplement: Legends for supplemental files — Legends for supplemental figures and tables. [file msystems.00663-23-s0003.txt]

Legends of Supplemental files
Table S1: Values of statistical tests for differential change across time for all genes in wildtype and ∆rpoS strains across entry stationary phase, high osmolarity, and low temperature, and the estimated onset times when it could be estimated.
Table S2: Biological processes enriched in RpoS dependent genes in stationary phase
Table S3: Biological processes enriched in RpoS dependent genes in high osmolarity 
Table S4: Biological processes enriched in RpoS dependent genes in low temperature
Figure S1: Growth curves of wild-type and ∆rpoS strains during the entry into stationary phase, high osmolarity, and low temperature. N = 5 replicates experiments are shown for each strain for each stress. 
Figure S2: Examples of western blots of RpoS levels across the three stresses.
