# Supplementary material for: The timing of transcription of RpoS-dependent genes varies across multiple stresses in Escherichia coli K-12
Source: mSystems. 2023 Aug 25;8(5):e00663-23. doi: 10.1128/msystems.00663-23 (PMC10654073; doi:10.1128/msystems.00663-23)
Supplement: Table S1 — Values of statistical tests for differential change across time for all genes in wild-type and ∆rpoS strains across entry stationary phase, high osmolarity, and low temperature and the estimated onset time when it could be estimated. [file msystems.00663-23-s0004.csv]

bNum	name	entrez_GeneID	padj_sp	padj_osmo	padj_cold	sig_sp	sig_osmo	sig_cold	onset_sp	onset_osmo	onset_cold
b0001	thrL	GeneID:944742	0.6698084397632391	0.42334260553108655	1	FALSE	FALSE	FALSE	NA	NA	NA
b0002	thrA	GeneID:945803	0.5571830259570139	0.02465970879267647	1	FALSE	FALSE	FALSE	NA	NA	NA
b0003	thrB	GeneID:947498	0.01221672007179409	0.9271102995467504	0.9037257474735017	FALSE	FALSE	FALSE	NA	NA	NA
b0004	thrC	GeneID:945198	0.08426904110834009	0.6768088122392709	1	FALSE	FALSE	FALSE	NA	NA	NA
b0005	yaaX	GeneID:944747	0.3062455799920373	2.035529323076653e-6	1	FALSE	TRUE	FALSE	NA	NA	NA
b0006	yaaA	GeneID:944749	0.6722601027884827	0.5502218477735631	1	FALSE	FALSE	FALSE	NA	NA	NA
b0007	yaaJ	GeneID:944745	0.06223761669302213	0.11728141301979252	0.00256293568153499	FALSE	FALSE	TRUE	NA	NA	NA
b0008	talB	GeneID:944748	2.864734252027572e-11	0.00572583945983056	1	TRUE	TRUE	FALSE	NA	NA	NA
b0009	mog	GeneID:944760	7.317232181589404e-5	0.11355005067020556	1	TRUE	FALSE	FALSE	NA	NA	NA
b0010	satP	GeneID:944792	0.2257415066075668	0.11368931861266562	1	FALSE	FALSE	FALSE	NA	NA	NA
b0011	yaaW	GeneID:944771	0.8399622720148853	0.4498086369043824	1	FALSE	FALSE	FALSE	NA	NA	NA
b0012	mbiA	GeneID:948295	0.9670407573268264	NA	1	FALSE	NA	FALSE	NA	NA	NA
b0013	yaaI	GeneID:944751	0.9900245788787654	0.1208293725460188	0.9185219172154804	FALSE	FALSE	FALSE	NA	NA	NA
b0014	dnaK	GeneID:944750	0.01047643154532736	8.127390572224737e-8	0.6416296605975922	FALSE	TRUE	FALSE	NA	NA	NA
b0015	dnaJ	GeneID:944753	0.12782158405664548	5.0088039290760944e-5	1	FALSE	TRUE	FALSE	NA	NA	NA
b0016	insL1	GeneID:944754	0.7015974765917797	0.02624167979167747	0.8448070997203788	FALSE	FALSE	FALSE	NA	NA	NA
b0018	mokC	GeneID:944756	0.02377242058630004	NA	0.6254862610341613	FALSE	NA	FALSE	NA	NA	NA
b0019	nhaA	GeneID:944758	3.715858505810084e-27	9.680666231403658e-4	8.718360459338322e-18	TRUE	TRUE	TRUE	NA	NA	165.3378
b0020	nhaR	GeneID:944757	4.3202829196544296e-16	0.04444019345894965	6.484533197739172e-9	TRUE	FALSE	TRUE	NA	NA	NA
b0021	insB1	GeneID:944743	0.9999983765053104	NA	1	FALSE	NA	FALSE	NA	NA	NA
b0022	insA1	GeneID:948449	0.03262649061093353	0.5294983140193026	1	FALSE	FALSE	FALSE	NA	NA	NA
b0023	rpsT	GeneID:944759	0.8056756273050184	0.0446847893099454	0.9015085189476364	FALSE	FALSE	FALSE	NA	NA	NA
b0024	yaaY	GeneID:949128	0.48351841804662177	NA	1	FALSE	NA	FALSE	NA	NA	NA
b0025	ribF	GeneID:949129	1.1767816857285651e-4	0.5894313408107581	1	TRUE	FALSE	FALSE	235.51355	NA	NA
b0026	ileS	GeneID:944761	4.741353158412319e-4	0.36275631885398824	0.4497734237915196	TRUE	FALSE	FALSE	NA	NA	NA
b0027	lspA	GeneID:944800	6.036850215906133e-5	0.2827146209469919	0.8075583007551622	TRUE	FALSE	FALSE	219.94315	NA	NA
b0028	fkpB	GeneID:944807	0.30740447828769385	0.979817459527578	0.03719922821271713	FALSE	FALSE	FALSE	NA	NA	NA
b0029	ispH	GeneID:944777	0.00972897974956909	0.8127769575118662	0.00652981186703066	TRUE	FALSE	TRUE	231.61567	NA	NA
b0030	rihC	GeneID:944796	1.663704330730818e-28	3.9831998331285376e-5	0.243458203141202	TRUE	TRUE	FALSE	NA	NA	NA
b0031	dapB	GeneID:944762	0.7914125940234454	0.42138250271172334	1	FALSE	FALSE	FALSE	NA	NA	NA
b0032	carA	GeneID:949025	0.5430927336876862	0.7984831791145297	1	FALSE	FALSE	FALSE	NA	NA	NA
b0033	carB	GeneID:944775	0.7493393114835737	0.4192030260981638	0.6149909765771517	FALSE	FALSE	FALSE	NA	NA	NA
b0034	caiF	GeneID:944795	0.36469140327617633	0.4977732302849236	1	FALSE	FALSE	FALSE	NA	NA	NA
b0035	caiE	GeneID:948999	0.6108018119114148	0.319126243372012	0.01331955863998774	FALSE	FALSE	FALSE	NA	NA	NA
b0036	caiD	GeneID:948995	0.4813942242047125	NA	0.47733615890617975	FALSE	NA	FALSE	NA	NA	NA
b0037	caiC	GeneID:944886	0.5801401120241368	0.05846909552179189	1	FALSE	FALSE	FALSE	NA	NA	NA
b0038	caiB	GeneID:948997	0.8779161792169093	NA	1	FALSE	NA	FALSE	NA	NA	NA
b0039	caiA	GeneID:949064	0.9248895493010392	0.9134437774292324	1	FALSE	FALSE	FALSE	NA	NA	NA
b0040	caiT	GeneID:944765	0.3546983640540683	NA	0.3035539050267885	FALSE	NA	FALSE	NA	NA	NA
b0041	fixA	GeneID:947316	0.9919823264556478	NA	0.6860575444840394	FALSE	NA	FALSE	NA	NA	NA
b0042	fixB	GeneID:948939	0.9859005368817658	NA	1	FALSE	NA	FALSE	NA	NA	NA
b0045	yaaU	GeneID:944766	0.01998840169425167	NA	0.7934033059493789	FALSE	NA	FALSE	NA	NA	NA
b0046	kefF	GeneID:944767	5.162850426574934e-5	0.7768481261875357	2.960580100061178e-7	TRUE	FALSE	TRUE	241.9621	NA	NA
b0047	kefC	GeneID:944773	3.265127696404508e-4	0.16046013327588604	2.556892475025194e-7	TRUE	FALSE	TRUE	134.396	NA	NA
b0048	folA	GeneID:944790	0.02786966105419924	0.833849647497806	1	FALSE	FALSE	FALSE	NA	NA	NA
b0049	apaH	GeneID:944770	0.03810692555528371	0.04810646559991013	0.1930715561738692	FALSE	FALSE	FALSE	NA	NA	NA
b0050	apaG	GeneID:944772	0.1044006874158589	0.5130773843642727	1	FALSE	FALSE	FALSE	NA	NA	NA
b0051	rsmA	GeneID:944939	0.07621173119600927	0.693776009812424	0.9098748321163602	FALSE	FALSE	FALSE	NA	NA	NA
b0052	pdxA	GeneID:944919	0.00111535529657133	0.9651603930750142	1	TRUE	FALSE	FALSE	NA	NA	NA
b0053	surA	GeneID:944812	0.7218426395580663	0.5775787994947482	0.191472157925612	FALSE	FALSE	FALSE	NA	NA	NA
b0054	lptD	GeneID:945011	0.30740447828769385	0.411138609004087	1	FALSE	FALSE	FALSE	NA	NA	NA
b0055	djlA	GeneID:948992	1.2259118030575122e-4	0.988235997900342	1	TRUE	FALSE	FALSE	NA	NA	NA
b0056	yabP	GeneID:945039	0.9999983765053104	0.8412162157936691	1	FALSE	FALSE	FALSE	NA	NA	NA
b0057	yabQ	GeneID:38094933	0.985424424216946	0.05705369992985983	1	FALSE	FALSE	FALSE	NA	NA	NA
b0058	rluA	GeneID:946262	3.436591085055865e-5	0.04209074740431279	1	TRUE	FALSE	FALSE	NA	NA	NA
b0059	rapA	GeneID:948523	1.4518930346735224e-9	0.00442653160232189	1	TRUE	TRUE	FALSE	NA	NA	NA
b0060	polB	GeneID:944779	4.457687998452559e-20	0.02895252996353015	0.4434662453063674	TRUE	FALSE	FALSE	220.9371	NA	NA
b0064	araC	GeneID:944780	0.8409158592273182	0.00247036600603867	1	FALSE	TRUE	FALSE	NA	NA	NA
b0065	yabI	GeneID:944783	0.08299062748339611	0.01590052578777815	0.8813009711794262	FALSE	FALSE	FALSE	NA	NA	NA
b0066	thiQ	GeneID:944785	0.06215153216646065	0.8595461484963782	1	FALSE	FALSE	FALSE	NA	NA	NA
b0067	thiP	GeneID:944784	0.8961506114892905	0.2176153513401842	1	FALSE	FALSE	FALSE	NA	NA	NA
b0068	thiB	GeneID:946306	0.5832729987513616	0.2827143696810628	1	FALSE	FALSE	FALSE	NA	NA	NA
b0069	sgrR	GeneID:944788	0.8056756273050184	0.05473855283772506	1	FALSE	FALSE	FALSE	NA	NA	NA
b0070	setA	GeneID:944793	4.7348905282010747e-5	0.5671916934076001	1	TRUE	FALSE	FALSE	NA	NA	NA
b0071	leuD	GeneID:945642	0.39279628149790663	0.2592510541044903	1	FALSE	FALSE	FALSE	NA	NA	NA
b0072	leuC	GeneID:945076	0.8775867352008349	0.18266285702962268	0.02969817027780684	FALSE	FALSE	FALSE	NA	NA	NA
b0073	leuB	GeneID:944798	0.6453759586923221	0.04300636842685308	0.7457033225020963	FALSE	FALSE	FALSE	NA	NA	NA
b0074	leuA	GeneID:947465	0.22906401208674323	0.41456535940341627	0.9181307699405592	FALSE	FALSE	FALSE	NA	NA	NA
b0075	leuL	GeneID:946072	0.0715632477830323	0.6153857592449372	0.7678753759787432	FALSE	FALSE	FALSE	NA	NA	NA
b0076	leuO	GeneID:949034	0.12890241113952694	0.00317744359461235	1	FALSE	TRUE	FALSE	NA	NA	NA
b0077	ilvI	GeneID:948793	6.450125843671614e-4	0.19824871710308384	0.9945300943798128	TRUE	FALSE	FALSE	254.02659	NA	NA
b0078	ilvH	GeneID:947267	0.01997732947835005	0.9797275134682004	0.8360822020208436	FALSE	FALSE	FALSE	NA	NA	NA
b0080	cra	GeneID:944804	1.5606468550002925e-19	1.529286118738837e-5	0.8448070997203788	TRUE	TRUE	FALSE	NA	NA	NA
b0081	mraZ	GeneID:944810	1.3128961493561982e-4	0.8565597579888339	0.9143042483503736	TRUE	FALSE	FALSE	NA	NA	NA
b0082	rsmH	GeneID:944806	4.070532502354462e-4	0.617065294568342	1	TRUE	FALSE	FALSE	NA	NA	NA
b0083	ftsL	GeneID:944803	0.02135212629389303	0.840111445559435	0.5776414830626461	FALSE	FALSE	FALSE	NA	NA	NA
b0084	ftsI	GeneID:944799	1.2615990898774375e-11	0.5636255692804283	0.8149455329999385	TRUE	FALSE	FALSE	NA	NA	NA
b0085	murE	GeneID:944791	1.5447598271956683e-9	0.12442036634373892	0.8664098650420876	TRUE	FALSE	FALSE	266.75662	NA	NA
b0086	murF	GeneID:944813	1.3992360459984014e-8	0.722244212402139	0.1680843140198959	TRUE	FALSE	FALSE	270.20672	NA	NA
b0087	mraY	GeneID:944814	4.601795502397655e-13	0.25012854905466075	0.9098748321163602	TRUE	FALSE	FALSE	251.55322	NA	NA
b0088	murD	GeneID:944818	7.650784633610672e-8	0.1699153412621579	0.23651586648822953	TRUE	FALSE	FALSE	NA	NA	NA
b0089	ftsW	GeneID:946322	2.7726749138857944e-13	0.22594293545207905	0.947476037648165	TRUE	FALSE	FALSE	NA	NA	NA
b0090	murG	GeneID:946321	8.790476118277741e-9	0.5099614767246186	0.07785379923600333	TRUE	FALSE	FALSE	258.22781	NA	NA
b0091	murC	GeneID:946153	2.658623482716578e-6	0.7998009301725849	0.0467160220916846	TRUE	FALSE	FALSE	NA	NA	NA
b0092	ddlB	GeneID:946324	7.007555000930006e-4	0.9181754807013768	0.10614710214204236	TRUE	FALSE	FALSE	NA	NA	NA
b0093	ftsQ	GeneID:944823	0.11882394032201848	0.924928387595518	0.387771765980686	FALSE	FALSE	FALSE	NA	NA	NA
b0094	ftsA	GeneID:944778	0.11446759427544186	0.59167689256233	1	FALSE	FALSE	FALSE	NA	NA	NA
b0095	ftsZ	GeneID:944786	4.434478011639046e-4	0.8039496735998911	0.9803868660693672	TRUE	FALSE	FALSE	NA	NA	NA
b0096	lpxC	GeneID:944816	7.51051933951131e-8	1.0269757285399556e-4	0.48310090833867825	TRUE	TRUE	FALSE	NA	15.87932	NA
b0097	secM	GeneID:944831	2.0039993517915046e-10	0.39322303277869203	1	TRUE	FALSE	FALSE	211.97834	NA	NA
b0098	secA	GeneID:944821	2.2845858879847422e-11	0.6026730352877185	1	TRUE	FALSE	FALSE	186.8	NA	NA
b0099	mutT	GeneID:944824	0.4119187712084165	0.8351982955089027	1	FALSE	FALSE	FALSE	NA	NA	NA
b0101	yacG	GeneID:945630	0.04378810228983688	0.4691884336926518	0.9271385817615674	FALSE	FALSE	FALSE	NA	NA	NA
b0102	zapD	GeneID:944873	0.9999983765053104	0.7532294137726107	1	FALSE	FALSE	FALSE	NA	NA	NA
b0103	coaE	GeneID:949060	0.42555284387523	0.6819008342197674	0.35132213282689184	FALSE	FALSE	FALSE	NA	NA	NA
b0104	guaC	GeneID:948986	0.42522960584245606	0.40618649129813894	1	FALSE	FALSE	FALSE	NA	NA	NA
b0106	hofC	GeneID:945806	0.07865106385574161	NA	1	FALSE	NA	FALSE	NA	NA	NA
b0107	hofB	GeneID:947481	0.1632836040008276	0.445719576615891	1	FALSE	FALSE	FALSE	NA	NA	NA
b0109	nadC	GeneID:948869	4.0189389445703764e-7	0.08626908717931889	1	TRUE	FALSE	FALSE	234.39806	NA	NA
b0110	ampD	GeneID:948877	1.3876522656775292e-12	0.6760563766984652	0.6760529931588748	TRUE	FALSE	FALSE	NA	NA	NA
b0111	ampE	GeneID:946678	0.24648837529199655	0.12526848235436558	0.6183074720460829	FALSE	FALSE	FALSE	NA	NA	NA
b0112	aroP	GeneID:946018	0.27299583078273326	0.3594004751094931	1	FALSE	FALSE	FALSE	NA	NA	NA
b0113	pdhR	GeneID:944827	0.377342671118417	0.23875616905526575	0.9143042483503736	FALSE	FALSE	FALSE	NA	NA	NA
b0114	aceE	GeneID:944834	0.33656409948593186	0.00539457885227134	0.7870002380668715	FALSE	TRUE	FALSE	NA	NA	NA
b0115	aceF	GeneID:944794	0.3717793556375006	0.01573267082590907	0.603566218707533	FALSE	FALSE	FALSE	NA	NA	NA
b0116	lpd	GeneID:944854	2.6820229419360666e-15	0.03595729389174229	0.00120926348662768	TRUE	FALSE	TRUE	NA	NA	222.8445
b0117	yacH	GeneID:944868	0.00755437269189751	0.05949398761761705	1.961792107835544e-5	TRUE	FALSE	TRUE	218.9997	NA	NA
b0118	acnB	GeneID:944864	3.7369450066199256e-26	0.01952769092572365	1.6546430818708223e-5	TRUE	FALSE	TRUE	70.28785	NA	NA
b0119	yacL	GeneID:944809	5.202618329129465e-7	0.17951092031079016	1	TRUE	FALSE	FALSE	NA	NA	NA
b0120	speD	GeneID:947719	0.8959951728020354	0.8092569583221759	1	FALSE	FALSE	FALSE	NA	NA	NA
b0121	speE	GeneID:947726	0.4555429405213421	0.6552248608138798	1	FALSE	FALSE	FALSE	NA	NA	NA
b0122	yacC	GeneID:948472	0.01737567869319018	0.00561749136892811	1	FALSE	TRUE	FALSE	NA	77.52092	NA
b0123	cueO	GeneID:947736	0.16448296972674617	0.105288615935482	0.27969289755788096	FALSE	FALSE	FALSE	NA	NA	NA
b0124	gcd	GeneID:944830	2.2452260054314735e-14	4.389787028710444e-12	0.09014800154093695	TRUE	TRUE	FALSE	NA	NA	NA
b0125	hpt	GeneID:946624	0.25815777585769256	0.8594667550010021	0.9803868660693672	FALSE	FALSE	FALSE	NA	NA	NA
b0126	can	GeneID:944832	0.8282730043770704	0.03321381339222561	0.2507194640457145	FALSE	FALSE	FALSE	NA	NA	NA
b0127	yadG	GeneID:944833	0.114861348582953	0.15973616770641655	1	FALSE	FALSE	FALSE	NA	NA	NA
b0128	yadH	GeneID:944836	0.30748388173737695	0.4587550278895052	1	FALSE	FALSE	FALSE	NA	NA	NA
b0129	yadI	GeneID:947397	2.658623482716578e-6	0.5510856645965636	0.9592007071990792	TRUE	FALSE	FALSE	NA	NA	NA
b0130	yadE	GeneID:946536	0.370317247697728	0.13526966045576674	0.955121503856506	FALSE	FALSE	FALSE	NA	NA	NA
b0131	panD	GeneID:945686	4.563730359011587e-4	2.5761794428419295e-8	0.9519064742467188	TRUE	TRUE	FALSE	214.13388	NA	NA
b0132	rpnC	GeneID:944781	0.0550497897215715	0.6757385017594786	1	FALSE	FALSE	FALSE	NA	NA	NA
b0133	panC	GeneID:944958	2.4480440681555133e-5	0.8662350889751167	1	TRUE	FALSE	FALSE	NA	NA	NA
b0135	yadC	GeneID:944837	0.37929835027003383	0.03595729389174229	0.6586405531661252	FALSE	FALSE	FALSE	NA	NA	NA
b0136	yadK	GeneID:944835	0.16991468944910815	0.07322135265867004	0.9091634337012948	FALSE	FALSE	FALSE	NA	NA	NA
b0137	yadL	GeneID:944829	0.8141275097456797	NA	1	FALSE	NA	FALSE	NA	NA	NA
b0138	yadM	GeneID:944828	0.350076403116532	NA	1	FALSE	NA	FALSE	NA	NA	NA
b0139	htrE	GeneID:944819	0.9384291706512364	0.05767848646264417	1	FALSE	FALSE	FALSE	NA	NA	NA
b0141	yadN	GeneID:944841	0.0777085763540182	0.34514008891820686	1	FALSE	FALSE	FALSE	NA	NA	NA
b0142	folK	GeneID:948792	0.7023575511900386	0.5208500610924328	1	FALSE	FALSE	FALSE	NA	NA	NA
b0143	pcnB	GeneID:947318	0.9999983765053104	0.37470015686446295	1	FALSE	FALSE	FALSE	NA	NA	NA
b0144	gluQ	GeneID:944846	0.31946921212690066	0.16377655780715308	0.03719922821271713	FALSE	FALSE	FALSE	NA	NA	NA
b0146	sfsA	GeneID:944855	2.8373146703386624e-6	7.984792185374228e-4	1.0406943639424489e-12	TRUE	TRUE	TRUE	NA	40.78099	95.43054
b0147	thpR	GeneID:944848	0.06017948379327671	0.40929868110678214	0.960338634983392	FALSE	FALSE	FALSE	NA	NA	NA
b0148	hrpB	GeneID:944845	1.5978776762466147e-4	0.5360938770119729	1	TRUE	FALSE	FALSE	NA	NA	NA
b0149	mrcB	GeneID:944843	0.00237205621621269	0.04729985512897246	1	TRUE	FALSE	FALSE	NA	NA	NA
b0150	fhuA	GeneID:944856	9.95064332720916e-4	0.7377001641376114	1	TRUE	FALSE	FALSE	332.4456	NA	NA
b0151	fhuC	GeneID:945250	0.00252389723290527	0.9461302840225037	1	TRUE	FALSE	FALSE	173.2386	NA	NA
b0152	fhuD	GeneID:947510	8.90053910270617e-4	0.7413820143241422	1	TRUE	FALSE	FALSE	150.492	NA	NA
b0153	fhuB	GeneID:946890	4.741353158412319e-4	0.8330080508767046	0.934830918356948	TRUE	FALSE	FALSE	NA	NA	NA
b0154	hemL	GeneID:946892	0.5238133546961299	0.02907935377925091	0.8649466634366235	FALSE	FALSE	FALSE	NA	NA	NA
b0155	clcA	GeneID:946715	1.539941381155132e-10	1.1303745483542792e-4	2.7611950117249545e-4	TRUE	TRUE	TRUE	NA	NA	NA
b0156	erpA	GeneID:944857	6.1691592327693995e-6	0.4652420425372541	0.5671179451140518	TRUE	FALSE	FALSE	NA	NA	NA
b0157	yadS	GeneID:949062	0.0548905017054798	0.6269892136547643	0.20408975322065556	FALSE	FALSE	FALSE	NA	NA	NA
b0158	btuF	GeneID:947574	0.00356289285181373	0.5766072443652476	1	TRUE	FALSE	FALSE	NA	NA	NA
b0159	mtn	GeneID:948542	8.036696390401105e-4	0.4446175091743339	1	TRUE	FALSE	FALSE	NA	NA	NA
b0160	dgt	GeneID:947177	0.00118288615058619	0.21457737670048363	1	TRUE	FALSE	FALSE	NA	NA	NA
b0161	degP	GeneID:947139	7.315018599829483e-10	1.2210145010805637e-5	0.7221459307604675	TRUE	TRUE	FALSE	NA	26.95007	NA
b0162	cdaR	GeneID:944860	0.11126334645995936	0.0278339570283282	1	FALSE	FALSE	FALSE	NA	NA	NA
b0163	yaeH	GeneID:947044	0.9656025381070962	0.8622218592568776	0.9803868660693672	FALSE	FALSE	FALSE	NA	NA	NA
b0164	yaeI	GeneID:945002	0.01892266179000976	0.8234773859054739	0.9091634337012948	FALSE	FALSE	FALSE	NA	NA	NA
b0166	dapD	GeneID:944862	1.9547725043850276e-8	0.00481219095534513	1	TRUE	TRUE	FALSE	226.56167	NA	NA
b0167	glnD	GeneID:944863	0.384738644411562	0.1975630625848653	1	FALSE	FALSE	FALSE	NA	NA	NA
b0168	map	GeneID:947882	0.40959301207460425	3.438664511916062e-4	0.9776781308723018	FALSE	TRUE	FALSE	NA	NA	NA
b0169	rpsB	GeneID:947874	0.3251531148484671	0.00965114680545192	0.35172839115921384	FALSE	TRUE	FALSE	NA	NA	NA
b0170	tsf	GeneID:944866	0.1610179193716077	0.00380909675446898	0.6235497223438046	FALSE	TRUE	FALSE	NA	NA	NA
b0171	pyrH	GeneID:944989	0.9882777812941266	0.117798931142546	1	FALSE	FALSE	FALSE	NA	NA	NA
b0172	frr	GeneID:946122	0.7869118472071669	0.00940575625925145	1	FALSE	TRUE	FALSE	NA	NA	NA
b0173	dxr	GeneID:945019	0.6019192278649806	0.08742687343864392	1	FALSE	FALSE	FALSE	NA	NA	NA
b0174	ispU	GeneID:944874	8.731596727640411e-6	0.41609551250573695	0.8494772037629112	TRUE	FALSE	FALSE	198.4336	NA	NA
b0175	cdsA	GeneID:944876	0.00399354683336808	0.4003708815297051	1	TRUE	FALSE	FALSE	216.9105	NA	NA
b0176	rseP	GeneID:944871	1.147691324131108e-6	0.17373467397295822	1	TRUE	FALSE	FALSE	NA	NA	NA
b0177	bamA	GeneID:944870	1.2513504502386117e-4	0.9461602641135796	1	TRUE	FALSE	FALSE	NA	NA	NA
b0178	skp	GeneID:944861	0.3963699705327648	0.8166561200149923	1	FALSE	FALSE	FALSE	NA	NA	NA
b0179	lpxD	GeneID:944882	0.10169211185850498	0.5424421038645283	1	FALSE	FALSE	FALSE	NA	NA	NA
b0180	fabZ	GeneID:944888	0.5010330984770807	0.8586593036928895	0.9988397882414046	FALSE	FALSE	FALSE	NA	NA	NA
b0181	lpxA	GeneID:944849	0.5139387254433835	0.5288356643460518	0.9232013811628704	FALSE	FALSE	FALSE	NA	NA	NA
b0182	lpxB	GeneID:944838	0.33156093819532856	0.115505500897877	1	FALSE	FALSE	FALSE	NA	NA	NA
b0183	rnhB	GeneID:944852	0.3951043895306054	0.8073542911614707	1	FALSE	FALSE	FALSE	NA	NA	NA
b0184	dnaE	GeneID:944877	0.9025097086564652	0.8907671625778345	0.988602739462948	FALSE	FALSE	FALSE	NA	NA	NA
b0185	accA	GeneID:944895	0.04361572255570518	0.2756719042810149	1	FALSE	FALSE	FALSE	NA	NA	NA
b0186	ldcC	GeneID:944887	1.3855317268597614e-12	7.080391092665447e-5	7.417750023699575e-7	TRUE	TRUE	TRUE	73.48953	14.09945	180.9775
b0187	yaeR	GeneID:944875	0.07299178509487744	0.00674187444962779	1.3121265353743176e-4	FALSE	TRUE	TRUE	NA	29.12425	NA
b0188	tilS	GeneID:944889	0.8721111871780424	0.13595758720603898	1	FALSE	FALSE	FALSE	NA	NA	NA
b0189	rof	GeneID:944891	0.5009604468317442	0.08882865431838112	1	FALSE	FALSE	FALSE	NA	NA	NA
b4406	yaeP	GeneID:1450233	0.3272631359035283	0.6127953501147982	0.8418331166946456	FALSE	FALSE	FALSE	NA	NA	NA
b0190	yaeQ	GeneID:946809	0.02249599199026722	0.9797275134682004	1	FALSE	FALSE	FALSE	NA	NA	NA
b0191	arfB	GeneID:946046	0.25713506511695233	0.49141393856093946	0.4406406925891696	FALSE	FALSE	FALSE	NA	NA	NA
b0192	nlpE	GeneID:946782	4.326693949515614e-4	0.00117645562114328	1	TRUE	TRUE	FALSE	NA	3.03558	NA
b0193	yaeF	GeneID:944892	1.6295182245842724e-6	0.22597044563606689	1	TRUE	FALSE	FALSE	NA	NA	NA
b0194	proS	GeneID:949116	0.15376765926893882	0.8565597579888339	1	FALSE	FALSE	FALSE	NA	NA	NA
b0195	trmO	GeneID:949112	8.070163425914217e-4	0.00465324494579542	0.1843055570242675	TRUE	TRUE	FALSE	NA	NA	NA
b0196	rcsF	GeneID:949113	3.841528798447926e-6	0.5596563927620423	1	TRUE	FALSE	FALSE	210.69013	NA	NA
b0197	metQ	GeneID:944893	0.0245877886087162	0.5694938196132152	1	FALSE	FALSE	FALSE	NA	NA	NA
b0198	metI	GeneID:944894	0.25228336154942027	0.9299654436672256	1	FALSE	FALSE	FALSE	NA	NA	NA
b0201	rrsH	GeneID:944897	0.962033023562718	0.9587854036359548	1	FALSE	FALSE	FALSE	NA	NA	NA
b0202	ileV	GeneID:944884	0.6942573328158196	0.41609551250573695	0.8592065579878355	FALSE	FALSE	FALSE	NA	NA	NA
b0203	alaV	GeneID:944890	0.2635048358886448	0.24343206610687831	1	FALSE	FALSE	FALSE	NA	NA	NA
b0204	rrlH	GeneID:944900	0.9985456769944632	0.8397804590815799	1	FALSE	FALSE	FALSE	NA	NA	NA
b0205	rrfH	GeneID:944898	0.9483586257911486	NA	0.8935889779286574	FALSE	NA	FALSE	NA	NA	NA
b0206	aspU	GeneID:944880	0.26314320313138007	0.7036961341446006	1	FALSE	FALSE	FALSE	NA	NA	NA
b0207	dkgB	GeneID:944901	0.03981687496291954	0.8597260643531887	1	FALSE	FALSE	FALSE	NA	NA	NA
b0208	yafC	GeneID:947507	0.49070723428286434	0.776986982637779	1	FALSE	FALSE	FALSE	NA	NA	NA
b0209	yafD	GeneID:946286	0.906033933042698	0.8691187408873947	1	FALSE	FALSE	FALSE	NA	NA	NA
b0210	yafE	GeneID:946197	0.8461973891390876	0.1082653898794754	0.9182238415036452	FALSE	FALSE	FALSE	NA	NA	NA
b0211	mltD	GeneID:945694	2.175726947909065e-6	0.00202386514685184	1	TRUE	TRUE	FALSE	228.81504	NA	NA
b0212	gloB	GeneID:944902	0.15824589381386364	0.00893974671597423	0.6057953254605436	FALSE	TRUE	FALSE	NA	67.89164	NA
b0213	yafS	GeneID:944903	7.043689838835479e-5	0.33338569047207106	1	TRUE	FALSE	FALSE	NA	NA	NA
b0214	rnhA	GeneID:946955	3.8185968720434304e-4	0.34809759537416357	1	TRUE	FALSE	FALSE	218.63701	NA	NA
b0215	dnaQ	GeneID:946441	0.92158446370855	0.9639003099345308	0.7684336685431736	FALSE	FALSE	FALSE	NA	NA	NA
b0216	aspV	GeneID:947541	0.2685384157898851	0.8431680468197533	0.802414490836659	FALSE	FALSE	FALSE	NA	NA	NA
b0217	yafT	GeneID:949009	0.09995795765727523	0.10164813752833848	1	FALSE	FALSE	FALSE	NA	NA	NA
b0219	yafV	GeneID:946585	0.0845174938291215	0.23267540213978607	0.00715480694415954	FALSE	FALSE	TRUE	NA	NA	NA
b0220	ivy	GeneID:946530	8.74885908819736e-13	0.339648772466466	4.666444308603807e-13	TRUE	FALSE	TRUE	126.3393	NA	178.3909
b0221	fadE	GeneID:949007	0.00503326866232731	0.02785300378429047	1	TRUE	FALSE	FALSE	NA	NA	NA
b0222	gmhA	GeneID:949134	1.5195433784096726e-11	0.6379685316069792	1	TRUE	FALSE	FALSE	NA	NA	NA
b0223	yafJ	GeneID:944906	0.00160252892325898	0.913335193038144	1	TRUE	FALSE	FALSE	NA	NA	NA
b0224	dpaA	GeneID:944910	0.3034287787821383	0.00904149245265607	1	FALSE	TRUE	FALSE	NA	NA	NA
b0225	yafQ	GeneID:944911	0.4555775970344047	0.05617715246844581	1	FALSE	FALSE	FALSE	NA	NA	NA
b0226	dinJ	GeneID:944914	0.07617153516768277	0.01064378057912851	0.31957350653816247	FALSE	FALSE	FALSE	NA	NA	NA
b0227	yafL	GeneID:944899	0.01184121283848024	0.11510300191988032	0.9143042483503736	FALSE	FALSE	FALSE	NA	NA	NA
b0228	rayT	GeneID:944913	0.00323025144137597	0.3121616204827837	1	TRUE	FALSE	FALSE	NA	NA	NA
b0231	dinB	GeneID:944922	0.986780290927984	1.0118119651131444e-4	1	FALSE	TRUE	FALSE	NA	23.64348	NA
b0232	yafN	GeneID:944920	0.20616281349278817	0.00291117259961951	1	FALSE	TRUE	FALSE	NA	5.311384	NA
b0233	yafO	GeneID:944916	0.05116212629391432	0.43719111705420616	1	FALSE	FALSE	FALSE	NA	NA	NA
b0234	yafP	GeneID:944912	0.04089131731071806	0.03414338308927669	1	FALSE	FALSE	FALSE	NA	NA	NA
b0237	pepD	GeneID:945013	0.02486086933816839	0.00501058448960629	1	FALSE	TRUE	FALSE	NA	NA	NA
b0238	gpt	GeneID:944817	0.955925758441602	0.07961318937769007	1	FALSE	FALSE	FALSE	NA	NA	NA
b0239	frsA	GeneID:946039	0.7917584061609134	0.9843747606442936	1	FALSE	FALSE	FALSE	NA	NA	NA
b0241	phoE	GeneID:944926	0.35042673564473087	0.0286348881803577	1	FALSE	FALSE	FALSE	NA	NA	NA
b0242	proB	GeneID:946425	0.13616200377843676	0.24360013783062065	1	FALSE	FALSE	FALSE	NA	NA	NA
b0243	proA	GeneID:946680	0.9689362177559288	0.8586593036928895	1	FALSE	FALSE	FALSE	NA	NA	NA
b0244	thrW	GeneID:947202	0.812198294560179	0.17748445755233624	1	FALSE	FALSE	FALSE	NA	NA	NA
b0245	ykfI	GeneID:946726	0.4179620192276454	NA	1	FALSE	NA	FALSE	NA	NA	NA
b0250	ykfB	GeneID:946846	0.5169166333233997	0.82111648144075	0.8776082194126348	FALSE	FALSE	FALSE	NA	NA	NA
b0251	yafY	GeneID:944934	0.07099932922653479	NA	1	FALSE	NA	FALSE	NA	NA	NA
b0253	ykfA	GeneID:949004	0.9881744534657798	0.7629873356192765	0.18350466793157255	FALSE	FALSE	FALSE	NA	NA	NA
b0254	perR	GeneID:945417	0.423318042084177	0.254959728754472	1	FALSE	FALSE	FALSE	NA	NA	NA
b0256	insI1	GeneID:949005	0.4100960441903648	0.8657357499976647	1	FALSE	FALSE	FALSE	NA	NA	NA
b0258	ykfC	GeneID:944940	0.5703236885397387	0.9581868366162632	1	FALSE	FALSE	FALSE	NA	NA	NA
b0259	insH1	GeneID:944941	0.8799013326050535	NA	1	FALSE	NA	FALSE	NA	NA	NA
b0260	mmuP	GeneID:946284	0.1430078102630243	NA	1	FALSE	NA	FALSE	NA	NA	NA
b0261	mmuM	GeneID:946143	0.09318319921663364	0.3389254235984921	0.3288789503387801	FALSE	FALSE	FALSE	NA	NA	NA
b0262	afuC	GeneID:947676	0.5834452631046367	NA	1	FALSE	NA	FALSE	NA	NA	NA
b0264	insB2	GeneID:947698	0.9949753512581632	NA	1	FALSE	NA	FALSE	NA	NA	NA
b0265	insA2	GeneID:944946	0.4636118021038555	0.39538482716500417	1	FALSE	FALSE	FALSE	NA	NA	NA
b0266	yagB	GeneID:944944	0.06989105105598721	0.5840662340330615	1	FALSE	FALSE	FALSE	NA	NA	NA
b0267	yagA	GeneID:944937	0.15376765926893882	NA	0.3521290473903736	FALSE	NA	FALSE	NA	NA	NA
b0268	yagE	GeneID:944925	0.29353678546292405	0.3055197586231764	1	FALSE	FALSE	FALSE	NA	NA	NA
b0269	yagF	GeneID:944928	0.04754576055833769	0.01781375016348566	1	FALSE	FALSE	FALSE	NA	NA	NA
b0270	yagG	GeneID:944947	0.321710632379184	0.8276948671452559	1	FALSE	FALSE	FALSE	NA	NA	NA
b0271	yagH	GeneID:944949	0.04610833130827078	0.38861770227483344	1	FALSE	FALSE	FALSE	NA	NA	NA
b0272	xynR	GeneID:945016	3.211514361380699e-5	0.12924118201745335	1	TRUE	FALSE	FALSE	NA	NA	NA
b0273	argF	GeneID:944844	0.19423725807626224	0.12952609654421798	0.6676764765952501	FALSE	FALSE	FALSE	NA	NA	NA
b0276	yagJ	GeneID:949094	2.0563332897133697e-5	0.34237561838214875	1	TRUE	FALSE	FALSE	NA	NA	NA
b0277	yagK	GeneID:945847	0.14995531736167425	0.6244204781746444	1	FALSE	FALSE	FALSE	NA	NA	NA
b0278	yagL	GeneID:945845	0.0115763302241933	0.629959391492394	1	FALSE	FALSE	FALSE	NA	NA	NA
b0279	yagM	GeneID:944959	0.16163008831590564	0.5602671658236621	1	FALSE	FALSE	FALSE	NA	NA	NA
b0280	yagN	GeneID:945349	1.5966991365549038e-4	0.1776581046157516	1	TRUE	FALSE	FALSE	NA	NA	NA
b0281	intF	GeneID:947351	0.6490283891961541	0.988235997900342	1	FALSE	FALSE	FALSE	NA	NA	NA
b0282	yagP	GeneID:947411	0.8008557937649734	NA	0.9091634337012948	FALSE	NA	FALSE	NA	NA	NA
b0283	paoD	GeneID:945010	0.1780304357841682	NA	0.9024901934433448	FALSE	NA	FALSE	NA	NA	NA
b0284	paoC	GeneID:944961	0.0509786949524892	0.509242501538241	0.9988397882414046	FALSE	FALSE	FALSE	NA	NA	NA
b0285	paoB	GeneID:945710	9.05512413216602e-5	NA	1	TRUE	NA	FALSE	79.3369	NA	NA
b0286	paoA	GeneID:945330	0.0055789314280327296	0.7006756836407099	0.9147147817451612	TRUE	FALSE	FALSE	NA	NA	NA
b0287	yagU	GeneID:945677	0.11741470356579511	0.4848116030276125	0.8149455329999385	FALSE	FALSE	FALSE	NA	NA	NA
b0288	ykgJ	GeneID:945905	0.19306813863560557	0.9475889813477806	0.5776414830626461	FALSE	FALSE	FALSE	NA	NA	NA
b0289	ecpE	GeneID:946631	0.461617595254857	0.8578276281658302	0.45342140417759663	FALSE	FALSE	FALSE	NA	NA	NA
b0290	ecpD	GeneID:947349	0.00406346808619592	0.6380736085324245	1	TRUE	FALSE	FALSE	258.09301	NA	NA
b0291	ecpC	GeneID:947606	0.1343759782139456	NA	0.23132445625981116	FALSE	NA	FALSE	NA	NA	NA
b0292	ecpB	GeneID:948806	0.9647559969313602	NA	1	FALSE	NA	FALSE	NA	NA	NA
b0293	ecpA	GeneID:948759	0.9187779510637292	NA	1	FALSE	NA	FALSE	NA	NA	NA
b0295	ykgL	GeneID:944962	0.9138064186631888	0.30039935713892746	1	FALSE	FALSE	FALSE	NA	NA	NA
b0296	ykgM	GeneID:944960	0.6613869958130223	0.32225686807181075	0.7090181394031765	FALSE	FALSE	FALSE	NA	NA	NA
b0299	insF1	GeneID:944948	0.8668377724680821	NA	1	FALSE	NA	FALSE	NA	NA	NA
b0301	rclC	GeneID:944974	0.05891314554342035	0.6474544622797717	0.15548829714672768	FALSE	FALSE	FALSE	NA	NA	NA
b0304	rclA	GeneID:946092	5.361491200362458e-4	0.03796022718617673	0.7800664197059859	TRUE	FALSE	FALSE	62.15735	NA	NA
b0305	rclR	GeneID:945616	0.31245261717908934	0.0021224522628895	0.7475803211642829	FALSE	TRUE	FALSE	NA	NA	NA
b0306	ykgE	GeneID:948438	1.6742332923317088e-4	0.08685095440836275	1	TRUE	FALSE	FALSE	62.7729	NA	NA
b0307	ykgF	GeneID:944980	0.9659229303709136	0.391351518977724	0.6762327775427652	FALSE	FALSE	FALSE	NA	NA	NA
b0308	ykgG	GeneID:945906	0.3903990286897994	0.33772713929245607	0.8192728772318026	FALSE	FALSE	FALSE	NA	NA	NA
b0310	ykgH	GeneID:947513	0.06354778405482094	0.07630948592052338	0.04672789787954525	FALSE	FALSE	FALSE	NA	NA	NA
b0311	betA	GeneID:945716	0.01120925660138454	0.7489360629623193	0.3638135720739876	FALSE	FALSE	FALSE	NA	NA	NA
b0312	betB	GeneID:947376	3.8230961661703345e-5	0.4394487466209111	0.1909259039192848	TRUE	FALSE	FALSE	NA	NA	NA
b0313	betI	GeneID:944981	0.00137051816409886	0.09970615721336082	1	TRUE	FALSE	FALSE	NA	NA	NA
b0314	betT	GeneID:945079	0.01304908051902186	0.00235112517565725	1	FALSE	TRUE	FALSE	NA	24.28709	NA
b0315	pdeL	GeneID:947459	0.999508840029086	4.54559473070715e-4	1	FALSE	TRUE	FALSE	NA	NA	NA
b0316	yahB	GeneID:945278	0.06342494169417845	0.49521254643118656	0.6102860664560488	FALSE	FALSE	FALSE	NA	NA	NA
b0317	yahC	GeneID:947337	0.31985437885033247	NA	0.6383566865202408	FALSE	NA	FALSE	NA	NA	NA
b0318	yahD	GeneID:947681	0.9931119980495616	NA	1	FALSE	NA	FALSE	NA	NA	NA
b0319	yahE	GeneID:947134	0.13066139832643364	NA	1	FALSE	NA	FALSE	NA	NA	NA
b0320	yahF	GeneID:947298	0.8282730043770704	NA	0.939589670774152	FALSE	NA	FALSE	NA	NA	NA
b0321	yahG	GeneID:945379	0.8775867352008349	NA	1	FALSE	NA	FALSE	NA	NA	NA
b0324	yahJ	GeneID:944976	0.6816799392406474	0.5349798328918699	0.5685923335434251	FALSE	FALSE	FALSE	NA	NA	NA
b0325	yahK	GeneID:944975	8.099877337056583e-17	7.531743665591096e-4	1.24770005357675e-8	TRUE	TRUE	TRUE	153.1276	30.4142	142.8138
b0326	yahL	GeneID:944970	0.7000987444174678	0.9898488984004998	1	FALSE	FALSE	FALSE	NA	NA	NA
b0327	yahM	GeneID:944969	0.9766833982955564	0.2869167482954468	1	FALSE	FALSE	FALSE	NA	NA	NA
b0328	yahN	GeneID:944968	0.00719451639209251	0.3608925967576464	1	TRUE	FALSE	FALSE	NA	NA	NA
b0329	yahO	GeneID:944985	1.5981964635065008e-17	3.076930427726716e-12	1.0914187048166202e-62	TRUE	TRUE	TRUE	109.0541	10.32122	139.6832
b0330	prpR	GeneID:944987	0.01570593107526851	0.25052214592038097	9.302369035541446e-6	FALSE	FALSE	TRUE	NA	NA	167.5293
b0331	prpB	GeneID:944990	5.6781103670815365e-5	NA	1	TRUE	NA	FALSE	184.0102	NA	NA
b0333	prpC	GeneID:947528	1.0847238376130354e-9	NA	1	TRUE	NA	FALSE	189.2139	NA	NA
b0334	prpD	GeneID:945931	0.06094999426703885	NA	1	FALSE	NA	FALSE	NA	NA	NA
b0335	prpE	GeneID:946891	1.260617460440527e-28	NA	0.893896187397956	TRUE	NA	FALSE	177.5505	NA	NA
b0336	codB	GeneID:944994	0.998246640709655	0.5452588539818648	1	FALSE	FALSE	FALSE	NA	NA	NA
b0337	codA	GeneID:944996	0.31947960777263407	0.979817459527578	1	FALSE	FALSE	FALSE	NA	NA	NA
b0338	cynR	GeneID:945001	0.00668064100754239	0.698398390340335	1	TRUE	FALSE	FALSE	NA	NA	NA
b0340	cynS	GeneID:948998	0.9670372333417244	NA	0.2745930660361506	FALSE	NA	FALSE	NA	NA	NA
b0341	cynX	GeneID:946770	0.998246640709655	NA	0.8440208509109359	FALSE	NA	FALSE	NA	NA	NA
b0342	lacA	GeneID:945674	0.8461640757229147	NA	1	FALSE	NA	FALSE	NA	NA	NA
b0343	lacY	GeneID:949083	0.49764643640714784	0.1881043093121164	1	FALSE	FALSE	FALSE	NA	NA	NA
b0344	lacZ	GeneID:945006	0.503992842383595	NA	1	FALSE	NA	FALSE	NA	NA	NA
b0345	lacI	GeneID:945007	1.773208796410274e-13	0.7891497326861635	0.9075405023421392	TRUE	FALSE	FALSE	NA	NA	NA
b0346	mhpR	GeneID:945938	0.00674592791863446	0.34512177756863766	0.9091634337012948	TRUE	FALSE	FALSE	93.78899	NA	NA
b0347	mhpA	GeneID:945197	6.434715656441787e-4	NA	1	TRUE	NA	FALSE	NA	NA	NA
b0349	mhpC	GeneID:944954	0.00271535780463963	0.838330560131148	1	TRUE	FALSE	FALSE	NA	NA	NA
b0350	mhpD	GeneID:944768	0.202271672652781	0.10569031556527032	1	FALSE	FALSE	FALSE	NA	NA	NA
b0351	mhpF	GeneID:945008	0.3965844616156584	0.933378211631204	1	FALSE	FALSE	FALSE	NA	NA	NA
b0352	mhpE	GeneID:945012	0.2730727229702035	0.6585456497878022	0.8168272388886388	FALSE	FALSE	FALSE	NA	NA	NA
b0353	mhpT	GeneID:944997	0.5298348092159533	0.8892845895876554	0.9407302348933688	FALSE	FALSE	FALSE	NA	NA	NA
b0354	yaiL	GeneID:944993	0.02585397961066344	0.9451449448318412	0.6964586557308469	FALSE	FALSE	FALSE	NA	NA	NA
b0355	frmB	GeneID:944991	0.6942573328158196	0.24597832610708137	0.9776781308723018	FALSE	FALSE	FALSE	NA	NA	NA
b0356	frmA	GeneID:944988	0.6457636671072207	1.7381023705226743e-4	1	FALSE	TRUE	FALSE	NA	NA	NA
b0357	frmR	GeneID:944986	0.8464648021317681	0.5409595972047648	0.8813009711794262	FALSE	FALSE	FALSE	NA	NA	NA
b0358	yaiO	GeneID:945014	0.2620787859658119	0.44019796499922326	0.07785379923600333	FALSE	FALSE	FALSE	NA	NA	NA
b0363	yaiP	GeneID:945308	0.512571089389355	NA	1	FALSE	NA	FALSE	NA	NA	NA
b0368	tauD	GeneID:945021	0.9072530888334802	NA	1	FALSE	NA	FALSE	NA	NA	NA
b0369	hemB	GeneID:945017	0.4257658500878573	0.23720762026440417	1	FALSE	FALSE	FALSE	NA	NA	NA
b0372	insF2	GeneID:945036	0.19740823430081075	NA	1	FALSE	NA	FALSE	NA	NA	NA
b0373	insE2	GeneID:946900	0.2913049097465991	NA	1	FALSE	NA	FALSE	NA	NA	NA
b0375	iprA	GeneID:946902	0.7720357398412057	NA	0.9093914061414412	FALSE	NA	FALSE	NA	NA	NA
b0376	ampH	GeneID:946904	0.9869736759202102	0.6827958703242178	0.243458203141202	FALSE	FALSE	FALSE	NA	NA	NA
b0377	sbmA	GeneID:946884	0.9025824596235852	0.22257159109681984	0.3740223036626227	FALSE	FALSE	FALSE	NA	NA	NA
b0378	yaiW	GeneID:945038	0.4253226562963726	0.4025343265632976	0.5874772520178423	FALSE	FALSE	FALSE	NA	NA	NA
b0379	yaiY	GeneID:945223	0.15376765926893882	0.05464832944402571	1	FALSE	FALSE	FALSE	NA	NA	NA
b0380	yaiZ	GeneID:947355	1.3589772449465836e-14	0.02158200595344047	0.9091634337012948	TRUE	FALSE	FALSE	NA	NA	NA
b0381	ddlA	GeneID:945313	0.01081798505278838	0.8264102580221391	1	FALSE	FALSE	FALSE	NA	NA	NA
b0382	iraP	GeneID:947709	0.10391536721360065	0.5008408863369663	0.9299471513265174	FALSE	FALSE	FALSE	NA	NA	NA
b0383	phoA	GeneID:945041	2.801180295196969e-5	0.10059018117022242	1	TRUE	FALSE	FALSE	51.6403	NA	NA
b0384	psiF	GeneID:945040	2.6745304765215086e-9	0.00120631889296671	4.265136614717115e-28	TRUE	TRUE	TRUE	122.6128	3.230993	120.4395
b0385	dgcC	GeneID:945037	0.00956468719113116	0.42214265019574915	0.00525780283335893	TRUE	FALSE	TRUE	NA	NA	NA
b0386	proC	GeneID:945034	0.9999983765053104	0.962511793493778	1	FALSE	FALSE	FALSE	NA	NA	NA
b0388	aroL	GeneID:945031	1.2704816059830932e-5	0.5756853374293013	1	TRUE	FALSE	FALSE	NA	NA	NA
b0389	yaiA	GeneID:945043	6.59608080835742e-19	8.04471432664454e-8	3.453370700209581e-13	TRUE	TRUE	TRUE	117.5181	32.45548	77.6757
b0390	aroM	GeneID:945045	6.238730092960172e-16	5.78352392951878e-6	3.716667164596256e-8	TRUE	TRUE	TRUE	NA	38.96111	NA
b0391	ppnP	GeneID:945048	3.5882862655199665e-4	0.1333761776265667	0.7439580581999942	TRUE	FALSE	FALSE	NA	NA	NA
b0393	rdgC	GeneID:948585	0.512571089389355	0.01857463681264437	1	FALSE	FALSE	FALSE	NA	NA	NA
b0394	mak	GeneID:949086	0.07881546562040999	0.8674157539624043	0.03250788941448595	FALSE	FALSE	FALSE	NA	NA	NA
b0396	araJ	GeneID:949077	0.47327438045789216	0.4078746506633365	0.0956988700760077	FALSE	FALSE	FALSE	NA	NA	NA
b0397	sbcC	GeneID:949076	0.10250381039156534	0.7891497326861635	1	FALSE	FALSE	FALSE	NA	NA	NA
b0398	sbcD	GeneID:945049	0.03101780935117981	0.5795217478942674	1	FALSE	FALSE	FALSE	NA	NA	NA
b0399	phoB	GeneID:945046	0.6124960064623483	0.9565798343177032	0.6724274297004387	FALSE	FALSE	FALSE	NA	NA	NA
b0400	phoR	GeneID:945044	0.6945297159024564	0.318558979466837	0.9803868660693672	FALSE	FALSE	FALSE	NA	NA	NA
b0401	brnQ	GeneID:945042	0.435771438741203	0.01686851142253293	0.9976186003170462	FALSE	FALSE	FALSE	NA	NA	NA
b0402	proY	GeneID:945050	0.948067668775869	0.4977732302849236	1	FALSE	FALSE	FALSE	NA	NA	NA
b0403	malZ	GeneID:949131	0.4821643825433682	0.5193974436553482	0.8695581234061285	FALSE	FALSE	FALSE	NA	NA	NA
b0404	acpH	GeneID:949132	1.3683016142877256e-4	0.13748532839841388	0.25377233180006264	TRUE	FALSE	FALSE	NA	NA	NA
b0405	queA	GeneID:944905	0.00810724788818064	0.00118340627073959	1	TRUE	TRUE	FALSE	269.796	NA	NA
b0406	tgt	GeneID:949130	0.00155057435713789	0.4321897811886885	1	TRUE	FALSE	FALSE	151.3287	NA	NA
b0407	yajC	GeneID:945374	2.0571200228136384e-6	0.6241647122487752	0.8958975176746358	TRUE	FALSE	FALSE	NA	NA	NA
b0408	secD	GeneID:949133	1.7680289465882667e-11	0.00974504306527035	0.9917342329170912	TRUE	TRUE	FALSE	187.2353	NA	NA
b0409	secF	GeneID:949120	2.220864240821606e-4	0.04810646559991013	0.803310703865274	TRUE	FALSE	FALSE	154.3239	NA	NA
b0410	yajD	GeneID:945051	2.3740468848922232e-4	0.7802003856852809	1	TRUE	FALSE	FALSE	NA	NA	NA
b0411	tsx	GeneID:946242	9.17306825316974e-9	1.7674445260663194e-4	0.6815685305519664	TRUE	TRUE	FALSE	163.1127	NA	NA
b0412	yajI	GeneID:947233	0.01780350601280224	0.00145136376301385	0.8540332445383333	FALSE	TRUE	FALSE	NA	19.29843	NA
b0413	nrdR	GeneID:947437	0.00131956017036493	0.32397389569157	1	TRUE	FALSE	FALSE	221.65057	NA	NA
b0415	ribE	GeneID:946453	0.0045265019729351	0.8907671625778345	0.5430176670519983	TRUE	FALSE	FALSE	184.2883	NA	NA
b0416	nusB	GeneID:945054	0.5969855925741808	0.9894307619470776	1	FALSE	FALSE	FALSE	NA	NA	NA
b0417	thiL	GeneID:947387	0.6874690326840477	0.05975862157497201	1	FALSE	FALSE	FALSE	NA	NA	NA
b0418	pgpA	GeneID:947542	8.425210456811612e-5	0.9926697147453908	1	TRUE	FALSE	FALSE	NA	NA	NA
b0419	yajO	GeneID:946903	8.725255491702115e-8	0.1852045052482165	0.0149460346447109	TRUE	FALSE	FALSE	NA	NA	NA
b0421	ispA	GeneID:945064	2.7497795450936274e-6	0.8105935676269735	0.7735934893123214	TRUE	FALSE	FALSE	NA	NA	NA
b0422	xseB	GeneID:945069	1.4147117580198166e-10	0.6551653639374367	1	TRUE	FALSE	FALSE	233.61621	NA	NA
b0423	thiI	GeneID:945067	0.7678335602721534	0.13643836924289568	1	FALSE	FALSE	FALSE	NA	NA	NA
b0424	yajL	GeneID:945066	0.49875959418973215	0.9913109382719606	1	FALSE	FALSE	FALSE	NA	NA	NA
b0425	panE	GeneID:945065	0.00701062075296861	0.5539949039366203	1	TRUE	FALSE	FALSE	NA	NA	NA
b0426	yajQ	GeneID:945063	8.274136199180838e-11	0.3135916113515012	1	TRUE	FALSE	FALSE	NA	NA	NA
b0427	yajR	GeneID:945058	1.0904895010098495e-5	0.29388232310459966	1	TRUE	FALSE	FALSE	204.53343	NA	NA
b0428	cyoE	GeneID:945073	7.658524398164443e-28	0.08162577587240752	0.00994009817117872	TRUE	FALSE	TRUE	NA	NA	NA
b0429	cyoD	GeneID:944918	7.583629258065178e-12	0.13392272638020258	0.33485082527007237	TRUE	FALSE	FALSE	237.86395	NA	NA
b0430	cyoC	GeneID:946897	2.2534291419672315e-17	0.06248317886573451	0.7173730841237427	TRUE	FALSE	FALSE	NA	NA	NA
b0431	cyoB	GeneID:945615	3.453317610886422e-21	0.03110504875257467	0.6682172835234149	TRUE	FALSE	FALSE	NA	NA	NA
b0432	cyoA	GeneID:945080	1.7652476996212536e-22	0.0015078148810811	0.49761120035791895	TRUE	TRUE	FALSE	219.15883	NA	NA
b0433	ampG	GeneID:946438	0.00231542808122152	6.774116777705816e-5	1	TRUE	TRUE	FALSE	187.4879	NA	NA
b0434	yajG	GeneID:945521	2.0538449364896567e-6	0.00257909784163082	1	TRUE	TRUE	FALSE	NA	NA	NA
b0435	bolA	GeneID:947043	4.257284209946449e-27	1.604311740823957e-9	3.5590874164317984e-30	TRUE	TRUE	TRUE	139.1087	1.851909	165.1053
b0436	tig	GeneID:945081	0.01406882850787221	0.05792325669098897	0.24586271760068013	FALSE	FALSE	FALSE	NA	NA	NA
b0437	clpP	GeneID:945082	1.2028986836820816e-4	0.11884873276164538	0.7221622232031102	TRUE	FALSE	FALSE	NA	NA	NA
b0438	clpX	GeneID:945083	1.3868150330964027e-19	0.1708025388355301	1	TRUE	FALSE	FALSE	NA	NA	NA
b0439	lon	GeneID:945085	0.20070358048738815	0.00121788093981219	1	FALSE	TRUE	FALSE	NA	NA	NA
b0440	hupB	GeneID:949095	1.3874743599245845e-30	2.2107991028602157e-6	1	TRUE	TRUE	FALSE	247.24402	NA	NA
b0441	ppiD	GeneID:946056	5.562171406105379e-13	0.27848598101011945	1	TRUE	FALSE	FALSE	NA	NA	NA
b0442	ybaV	GeneID:945884	2.1125947659205205e-7	0.6264911830699769	0.9037257474735017	TRUE	FALSE	FALSE	239.28271	NA	NA
b0443	fadM	GeneID:945812	8.455355456440604e-4	9.308410585133652e-4	2.5735635476779e-4	TRUE	TRUE	TRUE	NA	NA	165.0407
b0444	queC	GeneID:947034	2.31140095028285e-4	0.574595107480011	0.4474461467230858	TRUE	FALSE	FALSE	NA	NA	NA
b0445	ybaE	GeneID:949093	0.7383825335061507	0.02571464072095887	1	FALSE	FALSE	FALSE	NA	NA	NA
b0446	cof	GeneID:945089	0.998246640709655	0.5238430448694513	1	FALSE	FALSE	FALSE	NA	NA	NA
b0447	decR	GeneID:945091	0.4901417573872801	0.776986982637779	1	FALSE	FALSE	FALSE	NA	NA	NA
b0448	mdlA	GeneID:945092	0.7328367826742314	0.5602671658236621	0.9459670465905148	FALSE	FALSE	FALSE	NA	NA	NA
b0449	mdlB	GeneID:945088	0.787697560628031	0.18580627392545	0.9305061332432112	FALSE	FALSE	FALSE	NA	NA	NA
b0451	amtB	GeneID:945084	0.377342671118417	0.5180646068136529	1	FALSE	FALSE	FALSE	NA	NA	NA
b0452	tesB	GeneID:945074	0.27510684277490566	7.099962418206776e-7	1	FALSE	TRUE	FALSE	NA	NA	NA
b0453	ybaY	GeneID:945070	3.934845711355436e-26	2.2324497038545913e-5	6.3881541568136265e-34	TRUE	TRUE	TRUE	131.0075	30.12597	147.8274
b0454	ybaZ	GeneID:945094	0.5650876020116596	0.47208433213619794	0.5285545093846397	FALSE	FALSE	FALSE	NA	NA	NA
b0455	ffs	GeneID:944909	0.7886152747961336	0.8035462700188397	0.747872653874109	FALSE	FALSE	FALSE	NA	NA	NA
b0456	ybaA	GeneID:948863	2.200839361239308e-26	0.01047393036809849	0.9738927299454851	TRUE	FALSE	FALSE	183.7126	NA	NA
b0457	pdeB	GeneID:948951	7.61597727285953e-5	0.00820035129006989	0.6860575444840394	TRUE	TRUE	FALSE	NA	NA	NA
b0458	ylaC	GeneID:948876	9.398546144933062e-6	0.28265238618444727	1	TRUE	FALSE	FALSE	NA	NA	NA
b0459	maa	GeneID:945096	0.17899260886291485	0.04099841856477715	1	FALSE	FALSE	FALSE	NA	NA	NA
b0460	hha	GeneID:945098	0.377342671118417	0.05840895797459773	1	FALSE	FALSE	FALSE	NA	NA	NA
b0461	tomB	GeneID:945106	0.4993292313662783	1.3441737790127907e-4	0.2724019413791964	FALSE	TRUE	FALSE	NA	7.324584	NA
b0462	acrB	GeneID:945108	0.00998813527859099	0.00233377258700154	1	TRUE	TRUE	FALSE	NA	NA	NA
b0463	acrA	GeneID:945112	0.9900245788787654	2.27310595568299e-4	1	FALSE	TRUE	FALSE	NA	NA	NA
b0464	acrR	GeneID:945516	1.4291153845463954e-6	0.02930589888697789	0.803310703865274	TRUE	FALSE	FALSE	226.6263	NA	NA
b0465	mscK	GeneID:945132	0.02737035529968661	0.24676343882898935	1	FALSE	FALSE	FALSE	NA	NA	NA
b0466	ybaM	GeneID:945144	0.10093126941021496	0.5008408863369663	1	FALSE	FALSE	FALSE	NA	NA	NA
b0467	priC	GeneID:945071	0.00784972400767043	0.6264683372419548	0.8692136747286205	TRUE	FALSE	FALSE	251.85273	NA	NA
b0468	ybaN	GeneID:945558	9.55093010187914e-4	0.4971059503630271	1	TRUE	FALSE	FALSE	NA	NA	NA
b0469	apt	GeneID:945113	0.46882229867053626	0.03474824456866696	0.9803868660693672	FALSE	FALSE	FALSE	NA	NA	NA
b0470	dnaX	GeneID:945105	1.6214181728088718e-5	0.9012773667645122	1	TRUE	FALSE	FALSE	169.679	NA	NA
b0471	ybaB	GeneID:945104	0.4555512159236702	0.6062816808027472	1	FALSE	FALSE	FALSE	NA	NA	NA
b0472	recR	GeneID:945100	0.8004405972210805	0.1835759299799595	1	FALSE	FALSE	FALSE	NA	NA	NA
b0473	htpG	GeneID:945099	0.00727173916989356	2.847909837459655e-6	0.42349385637908193	TRUE	TRUE	FALSE	NA	NA	NA
b0474	adk	GeneID:945097	0.02480228331667478	0.08512729572001071	1	FALSE	FALSE	FALSE	NA	NA	NA
b0475	hemH	GeneID:947532	7.834766257313995e-7	2.992799032765797e-4	0.1570051407682781	TRUE	TRUE	FALSE	NA	NA	NA
b0476	aes	GeneID:947514	2.7019340395669513e-5	0.250425854007049	0.9832277382920588	TRUE	FALSE	FALSE	NA	NA	NA
b0477	gsk	GeneID:946584	0.02975541353041668	0.745457696726835	1	FALSE	FALSE	FALSE	NA	NA	NA
b0478	ybaL	GeneID:946576	0.07612453919135757	0.00587107293996046	0.6283958682392415	FALSE	TRUE	FALSE	NA	NA	NA
b0479	fsr	GeneID:945119	2.0586714875041095e-4	0.7059532226046549	1	TRUE	FALSE	FALSE	NA	NA	NA
b0480	ushA	GeneID:947331	0.3745973822989335	0.2512160958886214	1	FALSE	FALSE	FALSE	NA	NA	NA
b0481	ybaK	GeneID:947083	0.3948330220539942	0.933378211631204	1	FALSE	FALSE	FALSE	NA	NA	NA
b0482	ybaP	GeneID:945124	0.14114970692255735	0.8004331622235571	0.6419406314223738	FALSE	FALSE	FALSE	NA	NA	NA
b0483	ybaQ	GeneID:948800	0.9287778807018712	0.6353644060153557	0.747872653874109	FALSE	FALSE	FALSE	NA	NA	NA
b0484	copA	GeneID:946106	0.02737035529968661	0.6832212465954477	0.27410320521718995	FALSE	FALSE	FALSE	NA	NA	NA
b0485	glsA	GeneID:946187	4.738979808318751e-26	3.845445637356452e-7	4.24411972160417e-21	TRUE	TRUE	TRUE	219.0871	NA	169.1856
b0486	ybaT	GeneID:945363	3.3143784651965816e-35	1.8574690013534116e-4	2.189540020397464e-11	TRUE	TRUE	TRUE	145.4295	NA	194.4199
b0487	cueR	GeneID:945332	1.6055853381185392e-6	0.7336437025293097	0.1376969398765843	TRUE	FALSE	FALSE	NA	NA	NA
b0488	ybbJ	GeneID:945126	0.3473383369787038	0.00168868071155736	1	FALSE	TRUE	FALSE	NA	NA	NA
b0489	qmcA	GeneID:947257	0.3030686442425105	0.01740358128312229	1	FALSE	FALSE	FALSE	NA	NA	NA
b0490	fetA	GeneID:946990	0.9248895493010392	0.9241289136409424	1	FALSE	FALSE	FALSE	NA	NA	NA
b0491	fetB	GeneID:945137	0.02381872676001159	0.7723799325027473	1	FALSE	FALSE	FALSE	NA	NA	NA
b0492	cnoX	GeneID:947119	0.20396408912891972	3.664373793783594e-4	1	FALSE	TRUE	FALSE	NA	55.22014	NA
b0493	ybbO	GeneID:945337	6.648786874001974e-4	0.4888554026061126	1	TRUE	FALSE	FALSE	NA	NA	NA
b0494	tesA	GeneID:945127	0.00165525662821678	0.8633723414972719	1	TRUE	FALSE	FALSE	219.6694	NA	NA
b0495	ybbA	GeneID:945122	0.00779014784589472	0.9727211640074508	1	TRUE	FALSE	FALSE	NA	NA	NA
b0496	ybbP	GeneID:945118	0.08886342996832891	0.26884956491782747	1	FALSE	FALSE	FALSE	NA	NA	NA
b0497	rhsD	GeneID:945116	0.21094710067632677	0.39821600239108335	1	FALSE	FALSE	FALSE	NA	NA	NA
b0498	ybbC	GeneID:945115	0.5184716218862807	0.08263747806477188	1	FALSE	FALSE	FALSE	NA	NA	NA
b0502	ylbG	GeneID:946803	0.00510187749879442	0.42214265019574915	0.5550663606153137	TRUE	FALSE	FALSE	NA	NA	NA
b0503	selU	GeneID:947063	0.01450697163836302	0.9161539634220502	1	FALSE	FALSE	FALSE	NA	NA	NA
b0504	allS	GeneID:945139	0.9025824596235852	NA	0.9459670465905148	FALSE	NA	FALSE	NA	NA	NA
b0505	allA	GeneID:945141	0.31288091523744943	0.10820831721861136	1	FALSE	FALSE	FALSE	NA	NA	NA
b0506	allR	GeneID:945333	0.03440306352455112	0.8004331622235571	1	FALSE	FALSE	FALSE	NA	NA	NA
b0507	gcl	GeneID:945394	0.00172655611112634	0.03092960149918433	9.158939343157144e-5	TRUE	FALSE	TRUE	219.1554	NA	NA
b0508	hyi	GeneID:946186	0.42555284387523	NA	1	FALSE	NA	FALSE	NA	NA	NA
b0509	glxR	GeneID:945146	0.43448105660292846	NA	1	FALSE	NA	FALSE	NA	NA	NA
b0511	ybbW	GeneID:945138	0.7004388306675582	NA	1	FALSE	NA	FALSE	NA	NA	NA
b0512	allB	GeneID:945134	0.7145318208299518	0.17748445755233624	2.9674109684323905e-13	FALSE	FALSE	TRUE	NA	NA	163.9868
b0513	ybbY	GeneID:945131	0.5814791402430747	NA	1.3202702531958938e-6	FALSE	NA	TRUE	NA	NA	NA
b0514	glxK	GeneID:945129	0.4262481437025279	NA	0.03534929670849462	FALSE	NA	FALSE	NA	NA	NA
b0515	allE	GeneID:945149	0.11402579901263424	0.7769425112160907	1	FALSE	FALSE	FALSE	NA	NA	NA
b0516	allC	GeneID:945150	0.0599537614532233	0.649888515210752	0.9988397882414046	FALSE	FALSE	FALSE	NA	NA	NA
b0517	allD	GeneID:948342	0.1437558901824773	NA	1	FALSE	NA	FALSE	NA	NA	NA
b4572	ylbE	GeneID:4056025	0.7070321375085244	NA	1	FALSE	NA	FALSE	NA	NA	NA
b0520	ylbF	GeneID:945195	0.9971641149530944	NA	0.3231869616124551	FALSE	NA	FALSE	NA	NA	NA
b0521	ybcF	GeneID:944972	0.7526378128403215	NA	1	FALSE	NA	FALSE	NA	NA	NA
b0522	purK	GeneID:945153	0.01188375143803146	0.5011882209310402	1	FALSE	FALSE	FALSE	NA	NA	NA
b0523	purE	GeneID:949031	0.02021874594382325	0.5699174158280101	1	FALSE	FALSE	FALSE	NA	NA	NA
b0525	ppiB	GeneID:949038	0.02422591538612037	0.01071746241688195	0.7744315925977747	FALSE	FALSE	FALSE	NA	NA	NA
b0526	cysS	GeneID:946969	0.1407226885613241	0.6416573008379292	1	FALSE	FALSE	FALSE	NA	NA	NA
b0527	ybcI	GeneID:945155	0.8457234618457653	0.5221216239232799	1	FALSE	FALSE	FALSE	NA	NA	NA
b0528	ybcJ	GeneID:945158	0.0712590994126035	0.6573410207350477	0.8765403642209153	FALSE	FALSE	FALSE	NA	NA	NA
b0530	sfmA	GeneID:945522	0.24995884093722895	NA	0.01766016317635088	FALSE	NA	FALSE	NA	NA	NA
b0532	sfmD	GeneID:945160	0.3953784106131694	0.3360996873106852	1	FALSE	FALSE	FALSE	NA	NA	NA
b0534	sfmF	GeneID:944977	0.5453403610036104	NA	0.870812516750747	FALSE	NA	FALSE	NA	NA	NA
b0535	fimZ	GeneID:947079	0.4384975161157787	NA	0.6831714222045989	FALSE	NA	FALSE	NA	NA	NA
b0536	argU	GeneID:945161	0.11321686702846818	0.8880789542913943	1	FALSE	FALSE	FALSE	NA	NA	NA
b0537	intD	GeneID:947162	7.240196605406836e-17	0.4145078522097408	1	TRUE	FALSE	FALSE	NA	NA	NA
b0541	insF3	GeneID:947988	0.3135956293367034	NA	1	FALSE	NA	FALSE	NA	NA	NA
b0543	emrE	GeneID:948442	0.16660889316675762	0.4157720683870664	1	FALSE	FALSE	FALSE	NA	NA	NA
b0544	ybcK	GeneID:945166	0.8189361682720471	0.10932259301869245	1	FALSE	FALSE	FALSE	NA	NA	NA
b0545	ybcL	GeneID:945165	0.9483586257911486	0.10653555756756578	0.9185219172154804	FALSE	FALSE	FALSE	NA	NA	NA
b0546	ybcM	GeneID:945163	0.7678335602721534	0.08279695196096591	1	FALSE	FALSE	FALSE	NA	NA	NA
b0551	quuD	GeneID:945177	0.14943343359472866	NA	1	FALSE	NA	FALSE	NA	NA	NA
b0552	insH2	GeneID:946163	4.273148630105661e-27	1.5566581363665018e-8	1	TRUE	TRUE	FALSE	NA	NA	NA
b0554	essD	GeneID:947545	0.00313392782673284	0.3077133382117874	0.9999297907866256	TRUE	FALSE	FALSE	183.9783	NA	NA
b0555	rrrD	GeneID:947539	2.846911425777744e-4	0.1882220223100615	1	TRUE	FALSE	FALSE	183.5416	NA	NA
b0557	borD	GeneID:948980	5.837626163828035e-4	7.141661621056068e-5	1	TRUE	TRUE	FALSE	188.4989	NA	NA
b0558	ybcV	GeneID:945178	0.5936151590982792	0.3802343937259628	0.5377123540192051	FALSE	FALSE	FALSE	NA	NA	NA
b0559	ybcW	GeneID:945175	7.377944256317442e-5	0.00120631889296671	1	TRUE	TRUE	FALSE	214.41654	9.878344	NA
b0560	nohD	GeneID:945172	0.6722601027884827	NA	1	FALSE	NA	FALSE	NA	NA	NA
b0561	tfaD	GeneID:945171	0.9999983765053104	NA	0.27119983623488714	FALSE	NA	FALSE	NA	NA	NA
b0563	tfaX	GeneID:945183	0.6001337337420728	NA	1	FALSE	NA	FALSE	NA	NA	NA
b0564	appY	GeneID:948797	5.801805122436355e-5	0.00262279403654744	0.8908049976698507	TRUE	TRUE	FALSE	NA	NA	NA
b0565	ompT	GeneID:945185	5.104265809927227e-9	0.00593401882829749	0.9749262425177816	TRUE	TRUE	FALSE	201.97971	NA	NA
b0566	envY	GeneID:949114	0.8504927773038202	NA	0.5128545074829358	FALSE	NA	FALSE	NA	NA	NA
b0567	ybcH	GeneID:945186	0.06259957745347935	0.5089596693707826	0.43685156122615654	FALSE	FALSE	FALSE	NA	NA	NA
b0568	nfrA	GeneID:944741	0.04344224257243402	0.7285371877908311	0.986889456188358	FALSE	FALSE	FALSE	NA	NA	NA
b0569	nfrB	GeneID:945849	0.00201472899389755	0.35037196391965797	1	TRUE	FALSE	FALSE	NA	NA	NA
b0570	cusS	GeneID:945978	0.4613638995186181	0.01471891436452857	0.7543242703876087	FALSE	FALSE	FALSE	NA	NA	NA
b0571	cusR	GeneID:945003	0.8823894905128419	0.3853288957031043	1	FALSE	FALSE	FALSE	NA	NA	NA
b0572	cusC	GeneID:946288	0.7588963856108758	NA	0.7334795364518152	FALSE	NA	FALSE	NA	NA	NA
b0574	cusB	GeneID:945189	0.1870152843323128	NA	0.6793708246381835	FALSE	NA	FALSE	NA	NA	NA
b0575	cusA	GeneID:945191	0.623015271686765	0.7734180138876096	0.18469329385770375	FALSE	FALSE	FALSE	NA	NA	NA
b0576	pheP	GeneID:945199	0.3026928445305464	0.00414538467985322	1	FALSE	TRUE	FALSE	NA	NA	NA
b0577	ybdG	GeneID:946243	1.063043347608468e-6	9.713283353303566e-4	0.7719748734888972	TRUE	TRUE	FALSE	180.4815	NA	NA
b0578	nfsB	GeneID:945778	1.1575914690079149e-7	0.18634211060143505	1	TRUE	FALSE	FALSE	206.85701	NA	NA
b0579	ybdF	GeneID:948302	0.24768460915758436	0.5958629990617089	0.9776781308723018	FALSE	FALSE	FALSE	NA	NA	NA
b0580	ybdJ	GeneID:947183	0.8242699326868129	0.42015861565116536	0.2595796813654236	FALSE	FALSE	FALSE	NA	NA	NA
b0581	ybdK	GeneID:947246	1.4793583483082268e-11	4.463387331964597e-4	3.789108800888342e-18	TRUE	TRUE	TRUE	102.5338	NA	NA
b0582	insL2	GeneID:945200	0.998246640709655	NA	1	FALSE	NA	FALSE	NA	NA	NA
b0583	entD	GeneID:945194	3.5361371319742404e-4	0.44445448102110746	0.772192391748793	TRUE	FALSE	FALSE	207.4168	NA	NA
b0584	fepA	GeneID:945193	2.538279100040507e-5	0.6241647122487752	0.6445370657718863	TRUE	FALSE	FALSE	NA	NA	NA
b0585	fes	GeneID:945181	1.337200085013093e-5	0.33839316449521084	1	TRUE	FALSE	FALSE	209.7289	NA	NA
b0586	entF	GeneID:945184	6.024334387617545e-4	0.39164457611111153	0.9228382056473006	TRUE	FALSE	FALSE	NA	NA	NA
b0587	fepE	GeneID:945180	0.9136694235910068	NA	1	FALSE	NA	FALSE	NA	NA	NA
b0588	fepC	GeneID:945201	0.00649103658230307	0.8230819708287017	0.9998066187645438	TRUE	FALSE	FALSE	NA	NA	NA
b0589	fepG	GeneID:945209	7.407198062660994e-4	0.5569724657339482	0.8664098650420876	TRUE	FALSE	FALSE	NA	NA	NA
b0590	fepD	GeneID:945214	8.91626658381639e-6	0.7523251577924347	1	TRUE	FALSE	FALSE	154.2036	NA	NA
b0591	entS	GeneID:946268	7.196993482608869e-5	0.8586593036928895	1	TRUE	FALSE	FALSE	NA	NA	NA
b0592	fepB	GeneID:947538	1.7055628204367616e-4	0.8586593036928895	0.5926908971403544	TRUE	FALSE	FALSE	NA	NA	NA
b0593	entC	GeneID:945511	0.00745531805514726	0.4401827327973033	0.7299018133958529	TRUE	FALSE	FALSE	154.3986	NA	NA
b0594	entE	GeneID:947426	1.5335747072938807e-4	0.4107869572265926	1	TRUE	FALSE	FALSE	NA	NA	NA
b0595	entB	GeneID:946178	0.08929447307735365	0.8594667550010021	0.893896187397956	FALSE	FALSE	FALSE	NA	NA	NA
b0596	entA	GeneID:945284	0.06223802368704587	0.3910027137156963	0.9776781308723018	FALSE	FALSE	FALSE	NA	NA	NA
b0597	entH	GeneID:945215	0.00459647609129409	0.7330821886739177	0.6586405531661252	TRUE	FALSE	FALSE	NA	NA	NA
b0598	cstA	GeneID:945213	7.70020571176707e-9	0.00202491081021906	0.7859282984539792	TRUE	TRUE	FALSE	77.31819	NA	NA
b0599	hcxA	GeneID:945212	0.514554290665666	0.15649778231058686	1	FALSE	FALSE	FALSE	NA	NA	NA
b0600	ybdL	GeneID:945211	0.0837260142379896	0.0542720323081185	1	FALSE	FALSE	FALSE	NA	NA	NA
b0601	ybdM	GeneID:945206	0.709094312597705	0.298560244658728	0.8556057216990228	FALSE	FALSE	FALSE	NA	NA	NA
b0602	ybdN	GeneID:945205	0.9787150356442856	NA	1	FALSE	NA	FALSE	NA	NA	NA
b0603	ybdO	GeneID:945216	0.9999983765053104	0.2418442482004412	1	FALSE	FALSE	FALSE	NA	NA	NA
b0604	dsbG	GeneID:945224	4.48935833877721e-10	2.689561651484664e-6	2.9804929906323056e-12	TRUE	TRUE	TRUE	NA	31.40824	NA
b0605	ahpC	GeneID:945225	7.194651496120269e-8	0.03865002387750508	1	TRUE	FALSE	FALSE	NA	NA	NA
b0606	ahpF	GeneID:947540	0.6275807288983871	0.34532530827798197	1	FALSE	FALSE	FALSE	NA	NA	NA
b0607	uspG	GeneID:945229	0.01079029566114025	0.11258505452325931	0.9776781308723018	FALSE	FALSE	FALSE	NA	NA	NA
b0608	ybdR	GeneID:949067	2.350682817235185e-4	2.7851790865828283e-14	0.9093914061414412	TRUE	TRUE	FALSE	NA	NA	NA
b0610	rnk	GeneID:947546	2.1274050123772597e-4	2.4513976379341548e-5	0.6368238088475328	TRUE	TRUE	FALSE	NA	52.20098	NA
b0611	rna	GeneID:949065	0.4747047398263671	0.5916560589096316	0.9996963558588708	FALSE	FALSE	FALSE	NA	NA	NA
b0612	citT	GeneID:949070	0.0023230118624673	0.7120307961706401	1	TRUE	FALSE	FALSE	NA	NA	NA
b0615	citF	GeneID:945230	0.46224900622764376	NA	1	FALSE	NA	FALSE	NA	NA	NA
b0619	dpiB	GeneID:945233	0.15216757085076843	0.8431680468197533	1	FALSE	FALSE	FALSE	NA	NA	NA
b0620	dpiA	GeneID:947008	0.7058586286131996	0.8002089669861069	0.9772520496601796	FALSE	FALSE	FALSE	NA	NA	NA
b0621	dcuC	GeneID:945000	0.01257692237735536	0.9653308174845464	1	FALSE	FALSE	FALSE	NA	NA	NA
b0622	pagP	GeneID:946360	3.2479704386512595e-9	0.01486297042610312	1	TRUE	FALSE	FALSE	NA	NA	NA
b0623	cspE	GeneID:947024	1.0670883699491598e-5	0.01216420140712948	0.7450997061024306	TRUE	FALSE	FALSE	166.2542	NA	NA
b0624	crcB	GeneID:945798	0.16178154983015175	0.00822023899630743	1	FALSE	TRUE	FALSE	NA	94.24362	NA
b0627	tatE	GeneID:945228	0.16360198341942736	0.5309755131688012	0.9998066187645438	FALSE	FALSE	FALSE	NA	NA	NA
b0628	lipA	GeneID:945227	2.1209757311646594e-8	0.04785703650149343	1	TRUE	FALSE	FALSE	185.8159	NA	NA
b0629	ybeF	GeneID:945219	0.1548114158072939	0.06171656381119939	1	FALSE	FALSE	FALSE	NA	NA	NA
b0630	lipB	GeneID:945217	0.828665278103013	0.09625036720114875	0.2897376407812802	FALSE	FALSE	FALSE	NA	NA	NA
b0631	ybeD	GeneID:945220	0.2042479304921088	0.01039193554265	0.17489096184867214	FALSE	FALSE	FALSE	NA	NA	NA
b0632	dacA	GeneID:945222	0.9025824596235852	0.00452117360785293	1	FALSE	TRUE	FALSE	NA	NA	NA
b0633	rlpA	GeneID:945241	0.29376454325044177	0.5584682740605129	1	FALSE	FALSE	FALSE	NA	NA	NA
b0634	mrdB	GeneID:945238	0.22506262147861997	0.3316533744114328	1	FALSE	FALSE	FALSE	NA	NA	NA
b0635	mrdA	GeneID:945240	0.5827153451190186	0.00387861816313659	1	FALSE	TRUE	FALSE	NA	NA	NA
b0636	rlmH	GeneID:945239	0.9446955894867008	0.5082555238650662	1	FALSE	FALSE	FALSE	NA	NA	NA
b0637	rsfS	GeneID:945237	0.7217160673659841	0.3024647786280362	0.9738927299454851	FALSE	FALSE	FALSE	NA	NA	NA
b0638	cobC	GeneID:945246	0.7919821048111289	0.6269286972392046	1	FALSE	FALSE	FALSE	NA	NA	NA
b0639	nadD	GeneID:945248	0.8351998383033222	0.06936061755353932	1	FALSE	FALSE	FALSE	NA	NA	NA
b0640	holA	GeneID:947573	2.0566413923905925e-6	0.3901622280995484	1	TRUE	FALSE	FALSE	NA	NA	NA
b0641	lptE	GeneID:946257	0.6981536390065595	0.13952620567961788	0.988709242989236	FALSE	FALSE	FALSE	NA	NA	NA
b0642	leuS	GeneID:947497	0.9839839880520096	0.2786130235332478	1	FALSE	FALSE	FALSE	NA	NA	NA
b0643	ybeL	GeneID:945252	5.049304521529599e-4	0.03527036078107604	8.935001824219756e-7	TRUE	FALSE	TRUE	78.32104	NA	154.6327
b0644	ybeQ	GeneID:945251	0.07891747722804146	0.4492836541083533	1	FALSE	FALSE	FALSE	NA	NA	NA
b0646	djlB	GeneID:945245	0.9320110636278024	NA	1	FALSE	NA	FALSE	NA	NA	NA
b0647	ybeT	GeneID:945243	0.5241627978488959	NA	0.7450997061024306	FALSE	NA	FALSE	NA	NA	NA
b0648	ybeU	GeneID:945244	0.6458500327461821	NA	0.2745930660361506	FALSE	NA	FALSE	NA	NA	NA
b0649	djlC	GeneID:945253	0.12558758755120847	0.9243806993323967	1	FALSE	FALSE	FALSE	NA	NA	NA
b0650	hscC	GeneID:945218	0.3988574934046153	0.4918988779034521	1	FALSE	FALSE	FALSE	NA	NA	NA
b0651	rihA	GeneID:945503	1.6871192264731832e-10	5.1948172709480674e-5	1	TRUE	TRUE	FALSE	NA	53.77302	NA
b0652	gltL	GeneID:945254	2.358677658191915e-8	0.7624746133100828	0.10147558889291634	TRUE	FALSE	FALSE	NA	NA	NA
b0653	gltK	GeneID:947354	6.579005908091971e-6	0.20267829236271087	0.2559195692618797	TRUE	FALSE	FALSE	NA	NA	NA
b0654	gltJ	GeneID:945443	2.763012465997583e-9	0.791107244226039	0.6528475090520912	TRUE	FALSE	FALSE	NA	NA	NA
b0655	gltI	GeneID:946938	9.922726774322463e-7	0.6414370348334122	0.8783817200846401	TRUE	FALSE	FALSE	NA	NA	NA
b0656	insH3	GeneID:944917	0.03977033039071778	0.7913727533267199	0.49049665535282383	FALSE	FALSE	FALSE	NA	NA	NA
b0657	lnt	GeneID:946201	0.1452283805498153	0.25378177242091504	1	FALSE	FALSE	FALSE	NA	NA	NA
b0658	ybeX	GeneID:946417	0.8219367827457368	0.35037196391965797	0.7457033225020963	FALSE	FALSE	FALSE	NA	NA	NA
b0659	ybeY	GeneID:946430	0.30558831914554846	0.2738009655083476	0.9853569087917724	FALSE	FALSE	FALSE	NA	NA	NA
b0660	ybeZ	GeneID:948044	0.03079809582154959	0.2331875536208756	1	FALSE	FALSE	FALSE	NA	NA	NA
b0661	miaB	GeneID:945260	0.9900245788787654	0.5216275433553009	1	FALSE	FALSE	FALSE	NA	NA	NA
b0662	ubiF	GeneID:945261	3.5798015825227473e-6	0.5050093338978803	1	TRUE	FALSE	FALSE	NA	NA	NA
b0664	glnX	GeneID:945257	0.45978086153461306	0.00307214990052905	0.8899878546965471	FALSE	TRUE	FALSE	NA	NA	NA
b0665	glnV	GeneID:945255	0.9951608893130528	0.10021625718997264	1	FALSE	FALSE	FALSE	NA	NA	NA
b0666	metU	GeneID:945262	0.9999983765053104	0.9797275134682004	0.6281385302183592	FALSE	FALSE	FALSE	NA	NA	NA
b0668	glnW	GeneID:945750	0.9985227410972044	0.02620481967654512	1	FALSE	FALSE	FALSE	NA	NA	NA
b0670	glnU	GeneID:945269	0.812175646462896	0.01123310845839945	1	FALSE	FALSE	FALSE	NA	NA	NA
b0672	leuW	GeneID:945264	0.16414064993176536	0.4958472241585666	1	FALSE	FALSE	FALSE	NA	NA	NA
b0673	metT	GeneID:945280	0.9711264905367978	0.02577355880809554	0.45050817033245	FALSE	FALSE	FALSE	NA	NA	NA
b0674	asnB	GeneID:945281	1.816802912442683e-7	0.00100082293544556	1	TRUE	TRUE	FALSE	NA	NA	NA
b0675	umpH	GeneID:945283	8.300575116842146e-4	0.987650044612537	0.8958975176746358	TRUE	FALSE	FALSE	NA	NA	NA
b0676	nagC	GeneID:945285	0.00589902748917588	0.34584989154863766	0.8991029159562923	TRUE	FALSE	FALSE	NA	NA	NA
b0677	nagA	GeneID:945289	0.6903229189509916	0.793365122156115	0.8958975176746358	FALSE	FALSE	FALSE	NA	NA	NA
b0678	nagB	GeneID:945290	0.01576760178665288	0.1993562095989388	1	FALSE	FALSE	FALSE	NA	NA	NA
b0679	nagE	GeneID:945292	0.02223154476549728	0.02699211078566519	0.955121503856506	FALSE	FALSE	FALSE	NA	NA	NA
b0680	glnS	GeneID:945310	5.2984297843368166e-5	0.7883952265727817	1	TRUE	FALSE	FALSE	204.99122	NA	NA
b0681	chiP	GeneID:945296	0.01331465159543121	5.233836696903873e-4	1	FALSE	TRUE	FALSE	NA	NA	NA
b0682	chiQ	GeneID:945713	0.0025664066884057	0.8646372424074219	0.9686612386756284	TRUE	FALSE	FALSE	NA	NA	NA
b0683	fur	GeneID:945295	1.7951360945547065e-12	0.27188466455099586	0.5776414830626461	TRUE	FALSE	FALSE	NA	NA	NA
b0684	fldA	GeneID:945293	0.44437295228240026	0.039537556871853	1	FALSE	FALSE	FALSE	NA	NA	NA
b0685	ybfE	GeneID:945291	0.35112213953189503	0.17007465254309648	1	FALSE	FALSE	FALSE	NA	NA	NA
b0686	ybfF	GeneID:945288	0.02959316283304783	0.8264102580221391	0.8403293947461338	FALSE	FALSE	FALSE	NA	NA	NA
b0687	seqA	GeneID:945272	5.918341786358462e-13	0.4653435166672295	0.4840172610632052	TRUE	FALSE	FALSE	NA	NA	NA
b0688	pgm	GeneID:945271	0.09788710094495875	0.8264102580221391	1	FALSE	FALSE	FALSE	NA	NA	NA
b0689	ybfP	GeneID:945274	0.468277212693298	0.17924434495410546	1	FALSE	FALSE	FALSE	NA	NA	NA
b0692	potE	GeneID:945422	0.28383581111990824	0.4307652771835314	1	FALSE	FALSE	FALSE	NA	NA	NA
b0693	speF	GeneID:945297	0.07214674729959529	NA	1	FALSE	NA	FALSE	NA	NA	NA
b0694	kdpE	GeneID:945302	0.4603873311962801	0.22859721496622287	1	FALSE	FALSE	FALSE	NA	NA	NA
b0695	kdpD	GeneID:946744	0.516339243203452	0.01007313369918769	0.20408449936590353	FALSE	FALSE	FALSE	NA	NA	NA
b0696	kdpC	GeneID:947508	0.23562658740038744	0.01858145620109123	0.00175742713972805	FALSE	FALSE	TRUE	NA	NA	NA
b0697	kdpB	GeneID:947450	0.5591566975193378	0.00552541126101975	1	FALSE	TRUE	FALSE	NA	NA	NA
b0698	kdpA	GeneID:946045	0.2559959010363578	0.0036888281050015	1	FALSE	TRUE	FALSE	NA	NA	NA
b0699	ybfA	GeneID:947452	0.727197653765244	0.5095119483684177	0.28742433147204066	FALSE	FALSE	FALSE	NA	NA	NA
b0700	rhsC	GeneID:945306	3.303772443433576e-5	0.00439823682996104	0.01603089558281785	TRUE	TRUE	FALSE	NA	29.78761	NA
b0702	ybfB	GeneID:947566	0.931121901281368	NA	1	FALSE	NA	FALSE	NA	NA	NA
b0704	ybfC	GeneID:947288	0.2997010547333805	0.10645503091289003	1	FALSE	FALSE	FALSE	NA	NA	NA
b0706	ybfD	GeneID:945176	0.9248895493010392	NA	1	FALSE	NA	FALSE	NA	NA	NA
b0707	ybgA	GeneID:944853	5.68529642790842e-18	0.02124484800094289	1.5386221429816871e-9	TRUE	FALSE	TRUE	220.747	NA	126.3906
b0708	phr	GeneID:947005	0.18337672269486563	9.002214268069356e-4	4.986845857311152e-14	FALSE	TRUE	TRUE	NA	30.03959	118.2463
b0709	dtpD	GeneID:947368	0.3748053344698981	0.3066280198273885	1	FALSE	FALSE	FALSE	NA	NA	NA
b0710	ybgI	GeneID:945824	0.32545788213161964	0.8446977847407021	1	FALSE	FALSE	FALSE	NA	NA	NA
b0711	pxpB	GeneID:945311	0.6335470102258496	0.7734219865396632	1	FALSE	FALSE	FALSE	NA	NA	NA
b0712	pxpC	GeneID:945317	0.04344224257243402	0.8597260643531887	1	FALSE	FALSE	FALSE	NA	NA	NA
b0713	pxpA	GeneID:945318	0.08521018842373118	0.8007102943501367	1	FALSE	FALSE	FALSE	NA	NA	NA
b0714	nei	GeneID:945320	0.8712471191788677	0.447691855929742	1	FALSE	FALSE	FALSE	NA	NA	NA
b0715	abrB	GeneID:945321	0.3091358356880055	0.6898767116660481	1	FALSE	FALSE	FALSE	NA	NA	NA
b0716	ybgO	GeneID:947550	0.5416673031343534	NA	1	FALSE	NA	FALSE	NA	NA	NA
b0717	ybgP	GeneID:945110	0.3803698394154495	NA	0.9459670465905148	FALSE	NA	FALSE	NA	NA	NA
b0718	ybgQ	GeneID:946537	0.9161866962545284	NA	0.868661991864531	FALSE	NA	FALSE	NA	NA	NA
b0719	ybgD	GeneID:945325	0.9523153972875144	0.5005136310649687	1	FALSE	FALSE	FALSE	NA	NA	NA
b0720	gltA	GeneID:945323	5.320754706194693e-6	0.01019944234573585	0.6419406314223738	TRUE	FALSE	FALSE	74.44644	NA	NA
b0721	sdhC	GeneID:945316	2.515761072853357e-20	8.465288866788667e-8	0.27969289755788096	TRUE	TRUE	FALSE	NA	NA	NA
b0722	sdhD	GeneID:945322	1.4004393293880771e-14	6.218899084890231e-5	0.40277803709250304	TRUE	TRUE	FALSE	NA	NA	NA
b0723	sdhA	GeneID:945402	1.4253195577230638e-16	3.251057874922115e-5	0.6262089254106366	TRUE	TRUE	FALSE	NA	NA	NA
b0724	sdhB	GeneID:945300	1.1084978976558331e-17	1.59111386765575e-5	0.5621308137974815	TRUE	TRUE	FALSE	37.39252	NA	NA
b0726	sucA	GeneID:945303	8.144924928596617e-21	0.0021224522628895	0.8860587566155214	TRUE	TRUE	FALSE	37.07116	109.1012	NA
b0727	sucB	GeneID:945307	4.198467208157363e-33	0.0758245304624254	0.6115766840247161	TRUE	FALSE	FALSE	30.29225	NA	NA
b0728	sucC	GeneID:945312	5.258336272942296e-31	0.190764114184009	0.9049584518268952	TRUE	FALSE	FALSE	33.20141	NA	NA
b0729	sucD	GeneID:945314	1.25691794379682e-23	0.46397627674397335	0.9228382056473006	TRUE	FALSE	FALSE	36.36042	NA	NA
b0730	mngR	GeneID:945371	0.12922771761115845	0.3650369038291412	1	FALSE	FALSE	FALSE	NA	NA	NA
b0731	mngA	GeneID:945355	0.9963827462547898	NA	1	FALSE	NA	FALSE	NA	NA	NA
b0732	mngB	GeneID:945359	0.9589441532966502	0.31959040921539655	1	FALSE	FALSE	FALSE	NA	NA	NA
b0733	cydA	GeneID:945341	0.4636118021038555	0.07585405325323404	1	FALSE	FALSE	FALSE	NA	NA	NA
b0734	cydB	GeneID:945347	0.4752736103460512	0.445719576615891	1	FALSE	FALSE	FALSE	NA	NA	NA
b0735	ybgE	GeneID:945326	0.23224140300698665	0.8431680468197533	0.8403293947461338	FALSE	FALSE	FALSE	NA	NA	NA
b0736	ybgC	GeneID:948907	0.3717762165726371	0.9772142356682084	1	FALSE	FALSE	FALSE	NA	NA	NA
b0738	tolR	GeneID:945328	0.39260991227734826	0.5988063874036418	1	FALSE	FALSE	FALSE	NA	NA	NA
b0739	tolA	GeneID:946625	0.04521668366588927	0.6843739933055694	1	FALSE	FALSE	FALSE	NA	NA	NA
b0740	tolB	GeneID:945429	0.2415346852504741	0.8594667550010021	0.06961963659957264	FALSE	FALSE	FALSE	NA	NA	NA
b0741	pal	GeneID:945004	0.822803046599655	0.8321630496583718	0.04695439674314103	FALSE	FALSE	FALSE	NA	NA	NA
b0742	cpoB	GeneID:947227	0.07617153516768277	0.25104490774067156	0.08673330373429343	FALSE	FALSE	FALSE	NA	NA	NA
b0743	lysT	GeneID:945336	0.906033933042698	0.00137066824398637	1	FALSE	TRUE	FALSE	NA	NA	NA
b0744	valT	GeneID:945331	0.8019066801834337	0.5489967807518846	1	FALSE	FALSE	FALSE	NA	NA	NA
b0745	lysW	GeneID:945338	0.3546983640540683	0.05424049434308992	1	FALSE	FALSE	FALSE	NA	NA	NA
b0746	valZ	GeneID:945345	0.9670372333417244	0.05840895797459773	1	FALSE	FALSE	FALSE	NA	NA	NA
b0747	lysY	GeneID:945342	0.3927985758394509	0.14483537550378858	1	FALSE	FALSE	FALSE	NA	NA	NA
b0748	lysZ	GeneID:945352	0.8772552295714645	0.00423460594562741	1	FALSE	TRUE	FALSE	NA	NA	NA
b0749	lysQ	GeneID:945353	0.9072530888334802	0.1159379934288684	1	FALSE	FALSE	FALSE	NA	NA	NA
b0750	nadA	GeneID:945351	0.12922771761115845	0.8691187408873947	0.7697360488549431	FALSE	FALSE	FALSE	NA	NA	NA
b0751	pnuC	GeneID:945350	6.094046095075336e-9	0.06222106351390859	0.0141691128291754	TRUE	FALSE	FALSE	201.3788	NA	NA
b0752	zitB	GeneID:945348	0.13673663186707868	4.447014967678642e-6	0.01331955863998774	FALSE	TRUE	FALSE	NA	9.36494	NA
b0753	ybgS	GeneID:945356	4.043538483727801e-20	1.1536342965558277e-13	7.256774720683196e-24	TRUE	TRUE	TRUE	253.4921	11.22671	162.087
b0754	aroG	GeneID:945605	9.282259942757932e-4	0.5011882209310402	1	TRUE	FALSE	FALSE	NA	NA	NA
b0755	gpmA	GeneID:945068	2.4597668292719042e-8	0.02857838973824365	1	TRUE	FALSE	FALSE	NA	NA	NA
b0756	galM	GeneID:944943	0.5605055251182183	0.5839746015673686	1	FALSE	FALSE	FALSE	NA	NA	NA
b0757	galK	GeneID:945358	0.7723933627129854	0.070467978457984	1	FALSE	FALSE	FALSE	NA	NA	NA
b0758	galT	GeneID:945357	0.2606615828345674	0.00974504306527035	0.4868500015458168	FALSE	TRUE	FALSE	NA	18.34732	NA
b0759	galE	GeneID:945354	0.8019066801834337	0.00310124729307108	0.7457033225020963	FALSE	TRUE	FALSE	NA	3.328723	NA
b0760	modF	GeneID:945368	0.0134591870945892	0.18601269072760931	1	FALSE	FALSE	FALSE	NA	NA	NA
b0761	modE	GeneID:945366	0.07283401947526952	0.5221216239232799	0.8299227235860672	FALSE	FALSE	FALSE	NA	NA	NA
b0762	acrZ	GeneID:945365	0.5960174376170977	0.6467787820559325	1	FALSE	FALSE	FALSE	NA	NA	NA
b0763	modA	GeneID:945364	5.5303787039812314e-8	0.775980073250997	1	TRUE	FALSE	FALSE	249.47493	NA	NA
b0764	modB	GeneID:945361	0.00307811058325471	0.516032221435971	1	TRUE	FALSE	FALSE	NA	NA	NA
b0765	modC	GeneID:945362	1.712941172297179e-5	0.84130290829106	1	TRUE	FALSE	FALSE	NA	NA	NA
b0766	ybhA	GeneID:945372	0.702719829519277	0.06415257768773397	1	FALSE	FALSE	FALSE	NA	NA	NA
b0767	pgl	GeneID:946398	1.4904239712640337e-13	7.331949176174126e-9	1	TRUE	TRUE	FALSE	101.0457	42.0078	NA
b0768	ybhD	GeneID:944869	0.29258764959630573	NA	0.9619601820614274	FALSE	NA	FALSE	NA	NA	NA
b0770	ybhI	GeneID:945377	0.9625867112041232	NA	1	FALSE	NA	FALSE	NA	NA	NA
b0771	ybhJ	GeneID:945380	0.04768364886078707	NA	1	FALSE	NA	FALSE	NA	NA	NA
b0772	ybhC	GeneID:945381	7.731222376168378e-4	0.371367567497798	1	TRUE	FALSE	FALSE	NA	NA	NA
b0773	ybhB	GeneID:945383	4.782986784315206e-4	7.306305061595572e-4	5.968479202459358e-12	TRUE	TRUE	TRUE	NA	71.36185	NA
b0774	bioA	GeneID:945376	0.1468255409523172	NA	0.7678753759787432	FALSE	NA	FALSE	NA	NA	NA
b0775	bioB	GeneID:945370	0.6758163324418077	NA	1	FALSE	NA	FALSE	NA	NA	NA
b0776	bioF	GeneID:945384	0.40130899262444	NA	1	FALSE	NA	FALSE	NA	NA	NA
b0777	bioC	GeneID:945388	0.9900245788787654	NA	0.9869091756933994	FALSE	NA	FALSE	NA	NA	NA
b0778	bioD	GeneID:945387	0.993666213856145	NA	0.9738927299454851	FALSE	NA	FALSE	NA	NA	NA
b0779	uvrB	GeneID:945385	0.00103132571105975	0.11510300191988032	0.03970161512056214	TRUE	FALSE	FALSE	NA	NA	NA
b0780	ybhK	GeneID:945390	5.447728241705486e-5	0.07926312542322418	1	TRUE	FALSE	FALSE	217.5254	NA	NA
b0781	moaA	GeneID:945392	0.00362543864254938	0.43719111705420616	0.9228382056473006	TRUE	FALSE	FALSE	NA	NA	NA
b0782	moaB	GeneID:945396	0.19118946219565933	0.9012773667645122	1	FALSE	FALSE	FALSE	NA	NA	NA
b0783	moaC	GeneID:945397	0.08344648864909762	0.5031298473114055	1	FALSE	FALSE	FALSE	NA	NA	NA
b0784	moaD	GeneID:945398	0.04198156925882872	0.6542613384398909	0.32711778163588284	FALSE	FALSE	FALSE	NA	NA	NA
b0785	moaE	GeneID:945399	0.02002618145245049	0.7756150893826547	1	FALSE	FALSE	FALSE	NA	NA	NA
b0786	ybhL	GeneID:945401	1.8533977184205695e-6	0.08516511371716033	1.041976429111566e-4	TRUE	FALSE	TRUE	NA	NA	76.91822
b0787	ybhM	GeneID:949001	0.18180782700217396	0.05312694348743519	0.05984966436861133	FALSE	FALSE	FALSE	NA	NA	NA
b0788	ybhN	GeneID:945410	0.00135246390836675	3.5568658874853383e-9	3.713100038609581e-12	TRUE	TRUE	TRUE	76.96685	29.91967	231.0837
b0789	clsB	GeneID:945409	1.443115600745449e-9	0.10378688000603065	6.912674614420831e-5	TRUE	FALSE	TRUE	154.4553	NA	NA
b0791	ybhQ	GeneID:945405	2.481661682944681e-6	0.4859703766091156	0.9228382056473006	TRUE	FALSE	FALSE	NA	NA	NA
b0792	ybhR	GeneID:945403	0.29258764959630573	0.4603339053259192	0.00684940001343947	FALSE	FALSE	TRUE	NA	NA	NA
b0793	ybhS	GeneID:945411	0.06790859110708422	0.08483425301738276	0.06897346806942439	FALSE	FALSE	FALSE	NA	NA	NA
b0794	ybhF	GeneID:945413	0.395171011354815	0.6591477590972531	0.6978168786982152	FALSE	FALSE	FALSE	NA	NA	NA
b0795	ybhG	GeneID:945414	0.00583927340510075	0.1878738929044034	0.8783817200846401	TRUE	FALSE	FALSE	NA	NA	NA
b0796	cecR	GeneID:945421	0.0026752129020515	0.00390525670069244	0.00148612718311178	TRUE	TRUE	TRUE	NA	31.42797	NA
b0797	rhlE	GeneID:945425	0.31656727901645493	0.00213776346244941	1	FALSE	TRUE	FALSE	NA	NA	NA
b0798	ybiA	GeneID:945426	0.07761508369405357	0.7044292006973177	0.9538336467439748	FALSE	FALSE	FALSE	NA	NA	NA
b0799	dinG	GeneID:945431	6.947941614172549e-12	0.4364782255298004	1	TRUE	FALSE	FALSE	237.8134	NA	NA
b0800	ybiB	GeneID:945424	0.7575514656963331	0.7688712258069482	0.7450997061024306	FALSE	FALSE	FALSE	NA	NA	NA
b0801	hcxB	GeneID:945412	4.095342437886785e-5	0.00181880908770474	1	TRUE	TRUE	FALSE	102.8054	61.37169	NA
b0802	ybiJ	GeneID:945433	0.00304223800730496	0.924928387595518	0.6875124526709172	TRUE	FALSE	FALSE	NA	NA	NA
b0803	ybiI	GeneID:945434	0.02095226557058385	0.4944045849337469	1	FALSE	FALSE	FALSE	NA	NA	NA
b0804	ybiX	GeneID:947502	0.0734839216519828	0.06663076908027575	0.8934516705895655	FALSE	FALSE	FALSE	NA	NA	NA
b0805	fiu	GeneID:946246	0.02388759723734286	0.6165455603855107	0.23110127484366244	FALSE	FALSE	FALSE	NA	NA	NA
b0806	mcbA	GeneID:947523	8.232844578065427e-13	2.1494044205771536e-4	0.5621308137974815	TRUE	TRUE	FALSE	138.5524	82.57175	NA
b0807	rlmF	GeneID:944938	0.11261601324012126	0.5874550906959101	1	FALSE	FALSE	FALSE	NA	NA	NA
b0808	ybiO	GeneID:945935	1.5963375484671007e-9	7.868432673289488e-13	0.0720497169349064	TRUE	TRUE	FALSE	149.1427	19.41138	NA
b0809	glnQ	GeneID:945435	9.435765701373494e-24	0.7688712258069482	0.9037257474735017	TRUE	FALSE	FALSE	NA	NA	NA
b0810	glnP	GeneID:945621	1.8677778302037767e-16	0.4804873037582952	0.3585426639943	TRUE	FALSE	FALSE	NA	NA	NA
b0811	glnH	GeneID:944872	5.057325669340863e-19	0.036266679908952	1	TRUE	FALSE	FALSE	90.09983	NA	NA
b0812	dps	GeneID:945101	5.2332789306771734e-27	1.1910882217833173e-19	9.513261541335643e-28	TRUE	TRUE	TRUE	146.73	8.374728	150.7643
b0813	rhtA	GeneID:947045	0.6225957808869125	0.7913727533267199	1	FALSE	FALSE	FALSE	NA	NA	NA
b0814	ompX	GeneID:944967	2.5757239508277895e-16	0.9191987990261736	0.02896088867435116	TRUE	FALSE	FALSE	262.0728	NA	NA
b0815	opgE	GeneID:945360	0.01919015198398946	0.24676343882898935	1	FALSE	FALSE	FALSE	NA	NA	NA
b0817	mntR	GeneID:945437	0.09318319921663364	0.19738028114549172	0.9800274089299602	FALSE	FALSE	FALSE	NA	NA	NA
b0818	ybiR	GeneID:945438	0.02154461634660968	0.6191344256727843	1	FALSE	FALSE	FALSE	NA	NA	NA
b0819	ldtB	GeneID:945441	0.8004405972210805	0.10164813752833848	1	FALSE	FALSE	FALSE	NA	NA	NA
b0820	ybiT	GeneID:945440	0.06320263398797227	0.2762084690008028	1	FALSE	FALSE	FALSE	NA	NA	NA
b0821	ybiU	GeneID:945439	0.20396408912891972	0.7305404432665422	1	FALSE	FALSE	FALSE	NA	NA	NA
b0822	ybiV	GeneID:945432	0.06532036018193492	0.39538482716500417	0.6880393780600187	FALSE	FALSE	FALSE	NA	NA	NA
b0823	ybiW	GeneID:945444	6.831127393213545e-4	0.31929911024524965	1	TRUE	FALSE	FALSE	216.0697	NA	NA
b0824	ybiY	GeneID:945445	0.8269139681871486	NA	1	FALSE	NA	FALSE	NA	NA	NA
b0825	fsaA	GeneID:945449	0.6226561878242242	0.7333256792582356	1	FALSE	FALSE	FALSE	NA	NA	NA
b0826	moeB	GeneID:945452	0.4955048391055421	0.7463408944081443	1	FALSE	FALSE	FALSE	NA	NA	NA
b0827	moeA	GeneID:945454	0.33657821859145265	0.8617521776327957	0.9576046561804252	FALSE	FALSE	FALSE	NA	NA	NA
b0828	iaaA	GeneID:945456	0.8956052184446693	0.47208433213619794	1	FALSE	FALSE	FALSE	NA	NA	NA
b0829	gsiA	GeneID:945457	0.5133522809707033	0.2420641747505306	1	FALSE	FALSE	FALSE	NA	NA	NA
b0830	gsiB	GeneID:945459	0.6546102062138798	0.13043164090389936	1	FALSE	FALSE	FALSE	NA	NA	NA
b0831	gsiC	GeneID:945460	0.8021475240332342	0.2758900610428244	0.7735984143522031	FALSE	FALSE	FALSE	NA	NA	NA
b0832	gsiD	GeneID:945461	0.8619788687769744	0.03474824456866696	1	FALSE	FALSE	FALSE	NA	NA	NA
b0833	pdeI	GeneID:945462	0.01661687313370709	0.40929868110678214	1	FALSE	FALSE	FALSE	NA	NA	NA
b0834	dgcI	GeneID:945463	0.6949250778064073	0.6798928131468195	1	FALSE	FALSE	FALSE	NA	NA	NA
b0835	rimO	GeneID:945465	0.6601246644169673	0.10329587567761114	1	FALSE	FALSE	FALSE	NA	NA	NA
b0836	bssR	GeneID:945466	9.716897404523693e-8	0.8264102580221391	1	TRUE	FALSE	FALSE	NA	NA	NA
b0837	yliI	GeneID:945467	4.798196693077798e-7	0.01175670226313192	5.617984006526833e-11	TRUE	FALSE	TRUE	101.9204	NA	131.1156
b0838	gstB	GeneID:945469	0.14193977275727093	0.29719790153669645	1	FALSE	FALSE	FALSE	NA	NA	NA
b0839	dacC	GeneID:945455	5.906193706064187e-10	6.483152856442904e-4	2.303094331432212e-11	TRUE	TRUE	TRUE	112.1041	37.46522	164.7892
b0840	deoR	GeneID:945453	5.6781103670815365e-5	0.4401128820012259	1	TRUE	FALSE	FALSE	NA	NA	NA
b0841	ybjG	GeneID:945450	0.08262510431125487	0.4101251845946112	1	FALSE	FALSE	FALSE	NA	NA	NA
b0842	mdfA	GeneID:945448	0.00188039246911509	0.25552630738719606	1	TRUE	FALSE	FALSE	NA	NA	NA
b0843	ybjH	GeneID:945447	0.01381049773470221	0.9320387107437272	0.7684336685431736	FALSE	FALSE	FALSE	NA	NA	NA
b0844	ybjI	GeneID:945470	0.11407449207288634	0.7880231898094776	1	FALSE	FALSE	FALSE	NA	NA	NA
b0845	ybjJ	GeneID:945471	2.18136087533528e-4	0.39880228929586115	0.4702822532838162	TRUE	FALSE	FALSE	NA	NA	NA
b0846	rcdA	GeneID:945473	0.04834220907780409	0.9444816895011946	1	FALSE	FALSE	FALSE	NA	NA	NA
b0847	ybjL	GeneID:945474	0.3075432347561891	0.5082555238650662	1	FALSE	FALSE	FALSE	NA	NA	NA
b0848	ybjM	GeneID:945477	0.5721278857070605	0.38861770227483344	0.6762327775427652	FALSE	FALSE	FALSE	NA	NA	NA
b0849	grxA	GeneID:945479	0.709094312597705	0.18596801560136272	1	FALSE	FALSE	FALSE	NA	NA	NA
b0850	ybjC	GeneID:945481	0.9885260829361066	0.8363185253700804	0.9143042483503736	FALSE	FALSE	FALSE	NA	NA	NA
b0851	nfsA	GeneID:945483	0.6921188167015427	0.3323025785524863	1	FALSE	FALSE	FALSE	NA	NA	NA
b0852	rimK	GeneID:945484	0.46882229867053626	0.29877628137743734	0.6449420356409793	FALSE	FALSE	FALSE	NA	NA	NA
b0853	ybjN	GeneID:945482	5.990707029425343e-13	1.942488744023475e-4	1	TRUE	TRUE	FALSE	NA	NA	NA
b0854	potF	GeneID:945480	4.966099752661971e-4	0.08067327190944824	4.65107951108873e-5	TRUE	FALSE	TRUE	249.2289	NA	163.5426
b0855	potG	GeneID:945476	0.00298235599464365	NA	0.4976864596711054	TRUE	NA	FALSE	85.3255	NA	NA
b0856	potH	GeneID:945475	0.321710632379184	NA	1	FALSE	NA	FALSE	NA	NA	NA
b0857	potI	GeneID:945485	8.455176657788677e-4	0.8092569583221759	0.6760529931588748	TRUE	FALSE	FALSE	NA	NA	NA
b0858	ybjO	GeneID:945488	0.01024566434948891	0.32225686807181075	0.6808462146131935	FALSE	FALSE	FALSE	NA	NA	NA
b0859	rlmC	GeneID:947260	0.4814294204077744	0.9812443196955306	1	FALSE	FALSE	FALSE	NA	NA	NA
b0860	artJ	GeneID:948981	0.00403399720189069	6.551999704477435e-7	0.9803868660693672	TRUE	TRUE	FALSE	NA	77.72455	NA
b0861	artM	GeneID:949066	3.201318503760658e-5	5.1948172709480674e-5	0.2332394553072303	TRUE	TRUE	FALSE	NA	32.66971	NA
b0862	artQ	GeneID:949046	4.1248908529964055e-12	0.04009471213502098	3.6954339684373513e-4	TRUE	FALSE	TRUE	NA	NA	NA
b0863	artI	GeneID:948988	1.0626740831088188e-10	7.984792185374228e-4	0.08449192228046744	TRUE	TRUE	FALSE	137.0807	31.00524	NA
b0864	artP	GeneID:945489	2.343810229760218e-31	1.8306858810779224e-6	8.579404787325316e-6	TRUE	TRUE	TRUE	89.32146	24.7941	166.1914
b0865	ybjP	GeneID:945491	2.794746510537574e-10	4.429440273650525e-4	4.4101676338212994e-7	TRUE	TRUE	TRUE	79.33666	24.93614	115.3546
b0866	ybjQ	GeneID:945493	1.4432743710923978e-4	0.24676343882898935	1	TRUE	FALSE	FALSE	NA	NA	NA
b0867	amiD	GeneID:945494	0.00167551899249226	0.08512729572001071	1	TRUE	FALSE	FALSE	200.7043	NA	NA
b0868	ybjS	GeneID:945495	0.02317789960336861	0.6220733886325657	0.960491112195182	FALSE	FALSE	FALSE	NA	NA	NA
b0869	ybjT	GeneID:945496	0.03739374782160355	0.18869530390226175	1	FALSE	FALSE	FALSE	NA	NA	NA
b0870	ltaE	GeneID:944955	0.00717895770318684	0.00911915826221122	0.06341276540649754	TRUE	TRUE	FALSE	NA	43.35422	NA
b0871	poxB	GeneID:946132	7.24465960057939e-18	1.1320093633737814e-20	9.756422320755426e-40	TRUE	TRUE	TRUE	224.4673	14.89203	149.7085
b0872	hcr	GeneID:947660	0.9835197203450392	NA	0.802414490836659	FALSE	NA	FALSE	NA	NA	NA
b0873	hcp	GeneID:946592	0.1621456264585877	NA	1	FALSE	NA	FALSE	NA	NA	NA
b0874	lysO	GeneID:947142	0.908608264561065	0.02567344627300297	1	FALSE	FALSE	FALSE	NA	NA	NA
b0875	aqpZ	GeneID:945497	0.09746435213168037	0.5855832814163232	0.8448070997203788	FALSE	FALSE	FALSE	NA	NA	NA
b0876	ybjD	GeneID:945498	0.95100493422264	8.874751922833589e-4	1	FALSE	TRUE	FALSE	NA	NA	NA
b0877	ybjX	GeneID:946025	0.8823894905128419	0.8219477487130414	1	FALSE	FALSE	FALSE	NA	NA	NA
b0878	macA	GeneID:947322	0.7831626469252271	0.8653842235472274	1	FALSE	FALSE	FALSE	NA	NA	NA
b0879	macB	GeneID:945164	0.3352932887278361	0.07139071307699302	1	FALSE	FALSE	FALSE	NA	NA	NA
b0880	cspD	GeneID:945669	0.00390739698197407	3.167699883251856e-5	1	TRUE	TRUE	FALSE	62.42165	NA	NA
b0881	clpS	GeneID:948443	0.06526806166585948	0.7022181476482545	1	FALSE	FALSE	FALSE	NA	NA	NA
b0882	clpA	GeneID:945764	0.07802099861696676	0.5452588539818648	1	FALSE	FALSE	FALSE	NA	NA	NA
b0883	serW	GeneID:945501	0.1884799279840617	0.08512729572001071	1	FALSE	FALSE	FALSE	NA	NA	NA
b0884	infA	GeneID:945500	0.4101038712505186	0.18924531445806125	1	FALSE	FALSE	FALSE	NA	NA	NA
b0885	aat	GeneID:945490	0.9999983765053104	0.8880789542913943	1	FALSE	FALSE	FALSE	NA	NA	NA
b0886	cydC	GeneID:945504	0.00133573575333515	0.761405789976069	0.6875124526709172	TRUE	FALSE	FALSE	NA	NA	NA
b0887	cydD	GeneID:949052	7.71725585382424e-5	0.8264102580221391	0.9803868660693672	TRUE	FALSE	FALSE	235.15977	NA	NA
b0888	trxB	GeneID:949054	0.10411672697739652	0.02865194633284206	0.5138597967291952	FALSE	FALSE	FALSE	NA	NA	NA
b0889	lrp	GeneID:949051	8.792588180795052e-8	0.02053168694469041	0.6292774284985783	TRUE	FALSE	FALSE	NA	NA	NA
b0890	ftsK	GeneID:945102	0.09318319921663364	0.5059255789221068	0.9738927299454851	FALSE	FALSE	FALSE	NA	NA	NA
b0891	lolA	GeneID:948989	0.677499754521585	0.4958798798543657	1	FALSE	FALSE	FALSE	NA	NA	NA
b0892	rarA	GeneID:945505	0.6467916412802794	0.491565439385845	1	FALSE	FALSE	FALSE	NA	NA	NA
b0893	serS	GeneID:945506	1.8040156042951185e-7	0.6297515500485047	1	TRUE	FALSE	FALSE	NA	NA	NA
b0894	dmsA	GeneID:945508	0.08771736064885514	0.7802003856852809	0.7129456561058324	FALSE	FALSE	FALSE	NA	NA	NA
b0895	dmsB	GeneID:945507	0.18825437292825903	NA	0.8478363125811013	FALSE	NA	FALSE	NA	NA	NA
b0896	dmsC	GeneID:945502	6.048052677258514e-6	0.975940069382496	1	TRUE	FALSE	FALSE	NA	NA	NA
b0897	ycaC	GeneID:945512	3.603510638605783e-14	0.00141608006324164	3.1653238743310213e-27	TRUE	TRUE	TRUE	108.5305	44.09858	148.7018
b0898	ycaD	GeneID:945515	0.09456285451120763	0.00213776346244941	1	FALSE	TRUE	FALSE	NA	NA	NA
b0899	ycaM	GeneID:945518	0.1374628018004329	6.780422587072504e-5	1	FALSE	TRUE	FALSE	NA	NA	NA
b0900	ycaN	GeneID:945523	0.05740550471221566	0.5008408863369663	0.9326336024297236	FALSE	FALSE	FALSE	NA	NA	NA
b0901	ycaK	GeneID:945520	0.18456755480716672	0.6669551461171901	0.9686612386756284	FALSE	FALSE	FALSE	NA	NA	NA
b0902	pflA	GeneID:945517	0.05327603666676387	0.776986982637779	0.2184569389290184	FALSE	FALSE	FALSE	NA	NA	NA
b0903	pflB	GeneID:945514	0.02474294575087845	0.980978987366481	1	FALSE	FALSE	FALSE	NA	NA	NA
b0904	focA	GeneID:945513	0.7852146752274654	0.19798092204135487	1	FALSE	FALSE	FALSE	NA	NA	NA
b0905	ycaO	GeneID:945509	0.8581274284541837	0.2331875536208756	1	FALSE	FALSE	FALSE	NA	NA	NA
b0906	ycaP	GeneID:945525	4.123052803578075e-9	2.4034065864435985e-6	5.1584307907325064e-31	TRUE	TRUE	TRUE	130.4508	16.05713	165.4213
b0907	serC	GeneID:945527	0.20691195514526675	1.1545751108368224e-8	1	FALSE	TRUE	FALSE	NA	80.57632	NA
b0908	aroA	GeneID:945528	0.9999983765053104	8.655435248874017e-4	1	FALSE	TRUE	FALSE	NA	83.73816	NA
b0909	ycaL	GeneID:945534	0.7556942466463314	0.333391668129716	0.8348343044805319	FALSE	FALSE	FALSE	NA	NA	NA
b0910	cmk	GeneID:945535	0.8004405972210805	0.3608162131787596	0.8672445286558217	FALSE	FALSE	FALSE	NA	NA	NA
b0912	ihfB	GeneID:945533	0.12272469229609775	0.1821776292212893	0.5134598067521559	FALSE	FALSE	FALSE	NA	NA	NA
b0913	ycaI	GeneID:945531	0.05657874927582086	0.5756853374293013	1	FALSE	FALSE	FALSE	NA	NA	NA
b0914	msbA	GeneID:945530	0.0212068593155229	0.6483064876870739	1	FALSE	FALSE	FALSE	NA	NA	NA
b0915	lpxK	GeneID:945526	0.8189361682720471	0.933378211631204	1	FALSE	FALSE	FALSE	NA	NA	NA
b0916	ycaQ	GeneID:945524	0.02515087752270559	0.7261023223894242	1	FALSE	FALSE	FALSE	NA	NA	NA
b0917	ycaR	GeneID:945537	0.4253471381733194	0.8597260643531887	0.6345953590773366	FALSE	FALSE	FALSE	NA	NA	NA
b0918	kdsB	GeneID:945539	0.12531089180111948	0.6503979809999314	1	FALSE	FALSE	FALSE	NA	NA	NA
b0919	ycbJ	GeneID:945545	0.13059440812524872	0.7017630924469441	1	FALSE	FALSE	FALSE	NA	NA	NA
b0920	elyC	GeneID:945546	0.01494338106582632	0.5099614767246186	0.8813009711794262	FALSE	FALSE	FALSE	NA	NA	NA
b0921	cmoM	GeneID:945547	3.4161017946853377e-13	0.19100733416340912	0.30926407968649	TRUE	FALSE	FALSE	231.20155	NA	NA
b0922	mukF	GeneID:945548	1.739284572016425e-6	0.01976319857341378	0.3777806380699038	TRUE	FALSE	FALSE	NA	NA	NA
b0923	mukE	GeneID:945550	8.610513850992135e-4	0.649888515210752	1	TRUE	FALSE	FALSE	NA	NA	NA
b0924	mukB	GeneID:945549	3.1691168992390263e-9	0.3195609433505732	0.41923406543660774	TRUE	FALSE	FALSE	NA	NA	NA
b0925	ldtD	GeneID:945541	7.844789363576195e-14	1.8214555353662483e-4	5.023450904610186e-12	TRUE	TRUE	TRUE	129.8159	23.63953	99.05204
b0926	mepK	GeneID:945538	1.908056086711919e-7	0.02785300378429047	0.4230949603297586	TRUE	FALSE	FALSE	NA	NA	NA
b0927	gloC	GeneID:945551	6.599019896661071e-14	0.1708025388355301	1	TRUE	FALSE	FALSE	NA	NA	NA
b0928	aspC	GeneID:945553	4.608492772933968e-25	2.2462274023589023e-5	1	TRUE	TRUE	FALSE	262.77553	55.37124	NA
b0929	ompF	GeneID:945554	1.889920041866362e-33	3.476414468820441e-6	0.18469329385770375	TRUE	TRUE	FALSE	NA	NA	NA
b0930	asnS	GeneID:945555	7.286212951043883e-5	0.13447213027794633	0.747872653874109	TRUE	FALSE	FALSE	NA	NA	NA
b0931	pncB	GeneID:946648	8.245734334381315e-4	0.10059018117022242	1	TRUE	FALSE	FALSE	185.3106	NA	NA
b0932	pepN	GeneID:947253	8.344935761432495e-6	0.3905925225524169	1	TRUE	FALSE	FALSE	NA	NA	NA
b0933	ssuB	GeneID:947220	0.2687974149557993	NA	1	FALSE	NA	FALSE	NA	NA	NA
b0935	ssuD	GeneID:945557	0.9885260829361066	NA	1	FALSE	NA	FALSE	NA	NA	NA
b0936	ssuA	GeneID:945560	0.9025097086564652	NA	1	FALSE	NA	FALSE	NA	NA	NA
b0938	elfA	GeneID:948306	0.06160420077853208	0.6295337846086779	1	FALSE	FALSE	FALSE	NA	NA	NA
b0940	elfC	GeneID:946934	0.5158872525755013	0.7006756836407099	1	FALSE	FALSE	FALSE	NA	NA	NA
b0941	elfG	GeneID:947185	0.8712330968260589	NA	1	FALSE	NA	FALSE	NA	NA	NA
b0942	ycbU	GeneID:945561	0.9259216658118488	NA	1	FALSE	NA	FALSE	NA	NA	NA
b0943	ycbV	GeneID:945562	0.9094660718991512	NA	0.9660862372908864	FALSE	NA	FALSE	NA	NA	NA
b0944	ycbF	GeneID:945559	0.0087305715006789	NA	1	TRUE	NA	FALSE	NA	NA	NA
b0945	pyrD	GeneID:945556	0.9985227410972044	0.7578939243714431	1	FALSE	FALSE	FALSE	NA	NA	NA
b0946	zapC	GeneID:945552	1.0570185729335501e-7	0.21212922294254677	0.703472369516827	TRUE	FALSE	FALSE	NA	NA	NA
b0947	ycbX	GeneID:945563	0.0106830050653432	0.00742902714489765	1	FALSE	TRUE	FALSE	NA	110.9822	NA
b0948	rlmL	GeneID:945564	0.5014690338205443	0.9038291982039082	0.9075405023421392	FALSE	FALSE	FALSE	NA	NA	NA
b0949	uup	GeneID:945566	0.2472550470800259	0.41609551250573695	0.7299018133958529	FALSE	FALSE	FALSE	NA	NA	NA
b0950	pqiA	GeneID:944999	4.573477479949471e-5	0.0219290624863489	1	TRUE	FALSE	FALSE	NA	NA	NA
b0951	pqiB	GeneID:945653	0.03176778820943618	0.04319751145219049	0.9998066187645438	FALSE	FALSE	FALSE	NA	NA	NA
b0952	pqiC	GeneID:946972	0.2162260690564438	0.02049472783144873	0.5257584652533878	FALSE	FALSE	FALSE	NA	NA	NA
b0953	rmf	GeneID:945567	0.9032657294585336	0.2171916793150948	0.8860587566155214	FALSE	FALSE	FALSE	NA	NA	NA
b0954	fabA	GeneID:945568	0.00213184400399169	0.00117294989208602	1	TRUE	TRUE	FALSE	NA	NA	NA
b0955	ycbZ	GeneID:945569	0.33657821859145265	0.5376891391343969	1	FALSE	FALSE	FALSE	NA	NA	NA
b0956	matP	GeneID:945570	0.0063784304700285404	0.0255988175083271	1	TRUE	FALSE	FALSE	NA	NA	NA
b0957	ompA	GeneID:945571	0.07609385913649173	0.7984831791145297	1	FALSE	FALSE	FALSE	NA	NA	NA
b0958	sulA	GeneID:947335	0.06184658767673397	6.553853004115453e-5	1	FALSE	TRUE	FALSE	NA	23.84785	NA
b0959	sxy	GeneID:946504	0.13244126705167492	0.237559341605136	0.4273486265919314	FALSE	FALSE	FALSE	NA	NA	NA
b0960	yccS	GeneID:947001	0.7680941008998314	0.7267226130898369	1	FALSE	FALSE	FALSE	NA	NA	NA
b0961	yccF	GeneID:945594	0.4631857925775321	0.8657357499976647	1	FALSE	FALSE	FALSE	NA	NA	NA
b0962	helD	GeneID:946227	0.9881744534657798	0.19387042715720923	1	FALSE	FALSE	FALSE	NA	NA	NA
b0963	mgsA	GeneID:945574	4.5185923306692947e-7	0.02953511969604987	1	TRUE	FALSE	FALSE	NA	NA	NA
b0964	yccT	GeneID:945577	2.8268837671748496e-8	NA	1.2913749275499573e-11	TRUE	NA	TRUE	102.9664	NA	NA
b0965	yccU	GeneID:949008	1.7769720855829268e-5	0.02958129930809413	0.5442436079999918	TRUE	FALSE	FALSE	NA	NA	NA
b0966	hspQ	GeneID:945578	2.032124953334968e-5	0.07020989066054568	0.8972153022869453	TRUE	FALSE	FALSE	222.1105	NA	NA
b0967	rlmI	GeneID:946691	0.49875959418973215	0.06665234467663875	1	FALSE	FALSE	FALSE	NA	NA	NA
b0968	yccX	GeneID:945304	4.016295772894673e-4	0.12854473915117176	0.10003634145266802	TRUE	FALSE	FALSE	NA	NA	NA
b0969	tusE	GeneID:945023	0.11652465369864468	0.6585456497878022	1	FALSE	FALSE	FALSE	NA	NA	NA
b0970	yccA	GeneID:946016	2.7394576574610097e-13	0.00398017041700185	0.3103828228863741	TRUE	TRUE	FALSE	NA	NA	NA
b0971	serT	GeneID:944826	0.6712135660220551	0.5940859003458082	1	FALSE	FALSE	FALSE	NA	NA	NA
b0972	hyaA	GeneID:945579	0.09749190445514828	NA	1	FALSE	NA	FALSE	NA	NA	NA
b0973	hyaB	GeneID:945580	0.17269959623214157	NA	0.8492937075327237	FALSE	NA	FALSE	NA	NA	NA
b0974	hyaC	GeneID:945581	0.04267974917553683	NA	1	FALSE	NA	FALSE	NA	NA	NA
b0975	hyaD	GeneID:945575	0.10037856134855888	NA	1	FALSE	NA	FALSE	NA	NA	NA
b0976	hyaE	GeneID:945573	0.1038055523925249	NA	1	FALSE	NA	FALSE	NA	NA	NA
b0977	hyaF	GeneID:945572	0.08880958953135629	NA	1	FALSE	NA	FALSE	NA	NA	NA
b0978	appC	GeneID:945585	3.186642084055586e-4	0.9618421411316328	0.2910826057851939	TRUE	FALSE	FALSE	220.4319	NA	NA
b0979	appB	GeneID:947547	2.2285765513122798e-10	0.933378211631204	1	TRUE	FALSE	FALSE	216.9074	NA	NA
b0980	appA	GeneID:946206	7.2812036634913165e-6	0.5000528581284851	0.4147181927910936	TRUE	FALSE	FALSE	227.7259	NA	NA
b0981	etk	GeneID:947409	8.090410396012272e-10	0.8921415960526683	3.0267683243316374e-9	TRUE	FALSE	TRUE	285.3055	NA	NA
b0982	etp	GeneID:945236	0.41839404361721505	NA	0.8085680537980143	FALSE	NA	FALSE	NA	NA	NA
b0983	gfcE	GeneID:945586	0.9034504759721635	NA	0.8783817200846401	FALSE	NA	FALSE	NA	NA	NA
b0984	gfcD	GeneID:945588	0.779817775757326	NA	0.8899878546965471	FALSE	NA	FALSE	NA	NA	NA
b0985	gfcC	GeneID:944978	0.954934787818612	NA	1	FALSE	NA	FALSE	NA	NA	NA
b0986	gfcB	GeneID:949118	0.9999983765053104	NA	0.8765403642209153	FALSE	NA	FALSE	NA	NA	NA
b0987	gfcA	GeneID:945029	0.979450780651864	0.1579958501392383	1	FALSE	FALSE	FALSE	NA	NA	NA
b0989	cspH	GeneID:945590	0.32851226218322477	0.7320007655850147	1	FALSE	FALSE	FALSE	NA	NA	NA
b0990	cspG	GeneID:945591	4.239944688846665e-4	0.2732028143845391	1	TRUE	FALSE	FALSE	204.7059	NA	NA
b0991	ymcE	GeneID:946951	0.12952351227091397	0.45974221110496266	0.9091634337012948	FALSE	FALSE	FALSE	NA	NA	NA
b0992	yccM	GeneID:946295	0.03373260167782885	NA	1	FALSE	NA	FALSE	NA	NA	NA
b0993	torS	GeneID:945595	0.0382767991963831	0.6269892136547643	1	FALSE	FALSE	FALSE	NA	NA	NA
b0994	torT	GeneID:946289	0.02000660127000133	NA	1	FALSE	NA	FALSE	NA	NA	NA
b0995	torR	GeneID:946182	9.868060319984102e-4	0.7924637490258505	1	TRUE	FALSE	FALSE	NA	NA	NA
b0996	torC	GeneID:946252	0.7261419341807616	NA	0.8958810210128073	FALSE	NA	FALSE	NA	NA	NA
b0997	torA	GeneID:946267	0.10447682648355149	NA	1	FALSE	NA	FALSE	NA	NA	NA
b0998	torD	GeneID:945625	0.4480664419126953	0.422324515575176	1	FALSE	FALSE	FALSE	NA	NA	NA
b0999	cbpM	GeneID:945597	2.736998763603104e-7	0.07397562854644946	0.00380692308863301	TRUE	FALSE	TRUE	126.5787	NA	NA
b1000	cbpA	GeneID:947572	3.298334314555004e-26	0.01403633195722956	2.107071292976949e-13	TRUE	FALSE	TRUE	217.5209	NA	NA
b1001	yccE	GeneID:947468	0.00436927358541283	0.17638810366884863	1	TRUE	FALSE	FALSE	NA	NA	NA
b1002	agp	GeneID:945773	0.13192379869220333	0.6660213492476645	1	FALSE	FALSE	FALSE	NA	NA	NA
b1003	yccJ	GeneID:948930	6.422139622828478e-10	3.34289572432495e-4	6.179427128662199e-16	TRUE	TRUE	TRUE	97.42388	38.463	143.4418
b1004	wrbA	GeneID:947263	3.394236641329311e-18	3.552344331369917e-7	1.455262388141192e-16	TRUE	TRUE	TRUE	95.54292	34.96715	116.9494
b1006	rutG	GeneID:946589	0.9567437197746425	0.25391649884777406	0.9468912049483468	FALSE	FALSE	FALSE	NA	NA	NA
b1013	rutR	GeneID:945075	0.12113978008030749	0.4104565279145593	1	FALSE	FALSE	FALSE	NA	NA	NA
b1014	putA	GeneID:945600	0.0146780700544311	4.7414839396830686e-5	1	FALSE	TRUE	FALSE	NA	92.19752	NA
b1015	putP	GeneID:945602	0.00582479712431341	0.00227129938521023	0.9084613325036384	TRUE	TRUE	FALSE	94.25195	94.15301	NA
b1018	efeO	GeneID:945603	0.00619792141572517	0.8267302351231595	1	TRUE	FALSE	FALSE	178.1732	NA	NA
b1019	efeB	GeneID:946500	0.09995795765727523	0.5453698540355744	1	FALSE	FALSE	FALSE	NA	NA	NA
b1020	phoH	GeneID:948010	0.14556181035935692	0.2572647786979515	0.4306717873131092	FALSE	FALSE	FALSE	NA	NA	NA
b1021	pgaD	GeneID:947503	6.374459247427772e-8	0.5139525623642306	0.7221622232031102	TRUE	FALSE	FALSE	152.622	NA	NA
b1022	pgaC	GeneID:945606	0.29672289408085895	0.793365122156115	0.9075405023421392	FALSE	FALSE	FALSE	NA	NA	NA
b1023	pgaB	GeneID:945604	0.3436723308769127	0.71708533205999625	1	FALSE	FALSE	FALSE	NA	NA	NA
b1024	pgaA	GeneID:945596	0.5572683099797264	0.3833686778583731	0.9592007071990792	FALSE	FALSE	FALSE	NA	NA	NA
b1025	dgcT	GeneID:945593	0.01906650777877226	0.13899923219258295	1	FALSE	FALSE	FALSE	NA	NA	NA
b1026	insF4	GeneID:945587	0.26225882733616973	NA	0.4273202018770225	FALSE	NA	FALSE	NA	NA	NA
b1029	ycdU	GeneID:945592	0.37176749553213984	0.4336916846780483	1	FALSE	FALSE	FALSE	NA	NA	NA
b1032	serX	GeneID:945714	0.6864300366663483	0.30033974771339605	1	FALSE	FALSE	FALSE	NA	NA	NA
b1033	ghrA	GeneID:946431	0.00512198312784583	0.8661916009726043	0.893896187397956	TRUE	FALSE	FALSE	NA	NA	NA
b1034	ycdX	GeneID:948477	0.02480228331667478	0.09983258565839252	1	FALSE	FALSE	FALSE	NA	NA	NA
b1035	ycdY	GeneID:945609	0.01242505825360516	0.1882220223100615	1	FALSE	FALSE	FALSE	NA	NA	NA
b1036	ycdZ	GeneID:945617	1.93544765803753e-6	1.2612912857400158e-5	0.3093418588207614	TRUE	TRUE	FALSE	279.2184	NA	NA
b1037	csgG	GeneID:945619	0.9034504759721635	NA	0.7450997061024306	FALSE	NA	FALSE	NA	NA	NA
b1038	csgF	GeneID:945622	0.3490762675274089	NA	0.7771448209718371	FALSE	NA	FALSE	NA	NA	NA
b1039	csgE	GeneID:945711	0.7825507225480959	NA	0.3670320420737111	FALSE	NA	FALSE	NA	NA	NA
b1040	csgD	GeneID:949119	0.1340365913113265	NA	0.00819382172224603	FALSE	NA	TRUE	NA	NA	NA
b1041	csgB	GeneID:947391	0.9002469832566878	NA	1	FALSE	NA	FALSE	NA	NA	NA
b1042	csgA	GeneID:949055	5.080250571615881e-9	0.46397627674397335	0.00133181896438875	TRUE	FALSE	TRUE	214.0696	NA	NA
b1043	csgC	GeneID:945623	0.9948053328947256	NA	1	FALSE	NA	FALSE	NA	NA	NA
b1044	ymdA	GeneID:949012	0.9694843035350296	0.02831014433680772	0.8121424877522019	FALSE	FALSE	FALSE	NA	NA	NA
b1045	ymdB	GeneID:946987	0.00547171704289095	0.19154218061128875	0.4602854559692625	TRUE	FALSE	FALSE	NA	NA	NA
b1046	clsC	GeneID:947321	4.1847845094679885e-5	0.01949820782340725	1	TRUE	FALSE	FALSE	NA	NA	NA
b1047	opgC	GeneID:946944	0.7818062944502958	0.1979408982413466	1	FALSE	FALSE	FALSE	NA	NA	NA
b1048	opgG	GeneID:945005	0.9830329715999486	0.8238487805169067	1	FALSE	FALSE	FALSE	NA	NA	NA
b1049	opgH	GeneID:945624	0.9483586257911486	0.09253735946517117	1	FALSE	FALSE	FALSE	NA	NA	NA
b1050	yceK	GeneID:945613	0.5337060339575302	0.8586593036928895	1	FALSE	FALSE	FALSE	NA	NA	NA
b1051	msyB	GeneID:945612	6.620420568540856e-17	1.901964061682883e-11	5.427301139864675e-43	TRUE	TRUE	TRUE	97.58025	45.28651	217.4492
b1053	mdtG	GeneID:945627	0.4941324432448546	0.42567693285176805	1	FALSE	FALSE	FALSE	NA	NA	NA
b1054	lpxL	GeneID:946216	4.7690283690316463e-4	0.32869153335898105	1	TRUE	FALSE	FALSE	NA	NA	NA
b1055	trhO	GeneID:945601	0.9256432759364712	3.250592519692748e-5	1	FALSE	TRUE	FALSE	NA	NA	NA
b1056	yceI	GeneID:946145	0.01383687940981366	0.7227217351614021	0.34959085785274585	FALSE	FALSE	FALSE	NA	NA	NA
b1057	yceJ	GeneID:945628	0.02888227206704315	NA	1	FALSE	NA	FALSE	NA	NA	NA
b1059	solA	GeneID:944983	5.834553875958202e-4	0.00456747357679429	0.9314773801951894	TRUE	TRUE	FALSE	NA	NA	NA
b1060	bssS	GeneID:946104	0.00831766188460705	0.00282260665260983	0.8813009711794262	TRUE	TRUE	FALSE	NA	11.32258	NA
b1061	dinI	GeneID:945022	0.8163248235006355	0.00100024121228059	1	FALSE	TRUE	FALSE	NA	132.10818	NA
b1062	pyrC	GeneID:945787	0.4076763307767169	0.6153857592449372	1	FALSE	FALSE	FALSE	NA	NA	NA
b1063	yceB	GeneID:947377	0.6113448826182037	0.8463473415328366	1	FALSE	FALSE	FALSE	NA	NA	NA
b1064	grxB	GeneID:946926	0.01783802156521635	0.01865361778101418	1	FALSE	FALSE	FALSE	NA	NA	NA
b1065	mdtH	GeneID:946920	2.560580315095421e-4	NA	1	TRUE	NA	FALSE	NA	NA	NA
b1066	rimJ	GeneID:946910	0.02218594945197514	0.35826251544783966	1	FALSE	FALSE	FALSE	NA	NA	NA
b1067	yceH	GeneID:945633	0.02729283380217594	0.4439502223501536	0.4444792691203746	FALSE	FALSE	FALSE	NA	NA	NA
b1068	yceM	GeneID:945204	0.05421408639556308	0.9161539634220502	1	FALSE	FALSE	FALSE	NA	NA	NA
b1069	murJ	GeneID:945487	0.00544622086344807	0.7087854370054953	1	TRUE	FALSE	FALSE	176.847	NA	NA
b1070	flgN	GeneID:945634	0.07990246799236052	0.32869153335898105	0.8448070997203788	FALSE	FALSE	FALSE	NA	NA	NA
b1071	flgM	GeneID:946684	0.16547108483923992	NA	1	FALSE	NA	FALSE	NA	NA	NA
b1072	flgA	GeneID:946300	0.817332469756097	NA	1	FALSE	NA	FALSE	NA	NA	NA
b1075	flgD	GeneID:945813	0.9625867112041232	NA	0.08936484588945842	FALSE	NA	FALSE	NA	NA	NA
b1076	flgE	GeneID:945636	0.764853977656039	NA	1	FALSE	NA	FALSE	NA	NA	NA
b1077	flgF	GeneID:945639	0.881154447080107	NA	1	FALSE	NA	FALSE	NA	NA	NA
b1078	flgG	GeneID:945647	0.9293788288782338	NA	1	FALSE	NA	FALSE	NA	NA	NA
b1079	flgH	GeneID:946996	0.9999983765053104	NA	1	FALSE	NA	FALSE	NA	NA	NA
b1080	flgI	GeneID:947534	0.9999983765053104	NA	1	FALSE	NA	FALSE	NA	NA	NA
b1081	flgJ	GeneID:947456	0.05713428918403764	NA	0.9228382056473006	FALSE	NA	FALSE	NA	NA	NA
b1082	flgK	GeneID:945648	0.43932729081708577	NA	1	FALSE	NA	FALSE	NA	NA	NA
b1083	flgL	GeneID:945646	0.8964768020581695	NA	0.7929389816932371	FALSE	NA	FALSE	NA	NA	NA
b1084	rne	GeneID:945641	0.00172728039940139	0.4696205480214491	0.3500490536824545	TRUE	FALSE	FALSE	NA	NA	NA
b1086	rluC	GeneID:945637	0.20396408912891972	0.00959174399553778	0.8348343044805319	FALSE	TRUE	FALSE	NA	NA	NA
b1087	yceF	GeneID:945631	0.05609130407132822	4.124597224151751e-4	0.00256057620331711	FALSE	TRUE	TRUE	NA	32.74685	115.5423
b1088	yceD	GeneID:945650	0.4535022582376747	0.03333979856188276	0.3354520638168793	FALSE	FALSE	FALSE	NA	NA	NA
b1089	rpmF	GeneID:945657	0.21585022766912595	0.08483425301738276	1	FALSE	FALSE	FALSE	NA	NA	NA
b1090	plsX	GeneID:946165	0.5010330984770807	0.00626025692052762	1	FALSE	TRUE	FALSE	NA	NA	NA
b1091	fabH	GeneID:946003	0.36572213894583144	0.04451939246057662	0.7221622232031102	FALSE	FALSE	FALSE	NA	NA	NA
b1092	fabD	GeneID:945766	0.8019066801834337	0.8060974055794708	0.7129456561058324	FALSE	FALSE	FALSE	NA	NA	NA
b1093	fabG	GeneID:945645	0.5009604468317442	0.2748766396761497	0.9075405023421392	FALSE	FALSE	FALSE	NA	NA	NA
b1094	acpP	GeneID:944805	0.00904263588978917	0.670313890056835	0.8813009711794262	TRUE	FALSE	FALSE	NA	NA	NA
b1095	fabF	GeneID:946665	0.9159643044844844	0.1048630209869346	0.33622043266283674	FALSE	FALSE	FALSE	NA	NA	NA
b1096	pabC	GeneID:946647	0.5151010515027343	0.6196469998059233	1	FALSE	FALSE	FALSE	NA	NA	NA
b1097	mltG	GeneID:945660	0.9208636988326072	0.3056431566849672	1	FALSE	FALSE	FALSE	NA	NA	NA
b1098	tmk	GeneID:945663	0.02393311517595375	0.757236103044565	1	FALSE	FALSE	FALSE	NA	NA	NA
b1099	holB	GeneID:945661	0.05798638184595851	0.908767577400954	1	FALSE	FALSE	FALSE	NA	NA	NA
b1100	ycfH	GeneID:945656	1.2768403605170655e-34	1.2016028984480964e-8	2.0395446397764795e-21	TRUE	TRUE	TRUE	NA	29.92888	115.6848
b1101	ptsG	GeneID:945651	1.4044698703456047e-10	1.6996919857244815e-30	1	TRUE	TRUE	FALSE	362.7816	NA	NA
b1102	fhuE	GeneID:945649	0.03415878462164078	0.3267013343405664	0.3585426639943	FALSE	FALSE	FALSE	NA	NA	NA
b1103	hinT	GeneID:948549	6.112446546905035e-4	0.12526848235436558	0.00324171597532285	TRUE	FALSE	TRUE	NA	NA	77.71499
b1104	ycfL	GeneID:948539	1.118044013647142e-4	0.29719790153669645	0.3555624846879241	TRUE	FALSE	FALSE	NA	NA	NA
b1105	lpoB	GeneID:948536	2.8258047273563193e-5	2.9110208314035585e-5	0.6394682409501625	TRUE	TRUE	FALSE	NA	30.4325	NA
b1106	thiK	GeneID:948525	0.3958408131348364	0.978307285184832	1	FALSE	FALSE	FALSE	NA	NA	NA
b1107	nagZ	GeneID:945671	3.969626887175847e-4	0.0060844276661001	0.853287202571806	TRUE	TRUE	FALSE	NA	85.18729	NA
b1108	ycfP	GeneID:945676	0.7002777350047867	0.9004163901723955	0.9407302348933688	FALSE	FALSE	FALSE	NA	NA	NA
b1109	ndh	GeneID:946792	0.4521442678105819	0.102508895025247	0.731894105748234	FALSE	FALSE	FALSE	NA	NA	NA
b1110	ycfJ	GeneID:945977	0.6571923763339353	0.01931890905849534	0.9075405023421392	FALSE	FALSE	FALSE	NA	NA	NA
b1111	comR	GeneID:947425	0.3620796729013601	0.35037196391965797	1	FALSE	FALSE	FALSE	NA	NA	NA
b1112	bhsA	GeneID:945492	0.4628078173724848	0.01253531530989891	0.9037257474735017	FALSE	FALSE	FALSE	NA	NA	NA
b1113	ldtC	GeneID:945666	0.2007563129368992	0.9651603930750142	0.8149455329999385	FALSE	FALSE	FALSE	NA	NA	NA
b1114	mfd	GeneID:945681	0.00399354683336808	0.2020788022228269	0.7475803211642829	TRUE	FALSE	FALSE	NA	NA	NA
b1115	ycfT	GeneID:945679	0.6693124163400271	3.851479339936302e-4	0.34959085785274585	FALSE	TRUE	FALSE	NA	NA	NA
b1116	lolC	GeneID:945673	3.097317056981643e-9	0.04600980878573291	1	TRUE	FALSE	FALSE	222.78614	NA	NA
b1117	lolD	GeneID:945670	0.00649214362282494	0.3717420167884904	0.7744315925977747	TRUE	FALSE	FALSE	NA	NA	NA
b1118	lolE	GeneID:945665	9.454432577108044e-5	0.6770500763355265	1	TRUE	FALSE	FALSE	NA	NA	NA
b1119	nagK	GeneID:945664	2.8167767939400184e-5	0.8004331622235571	1	TRUE	FALSE	FALSE	NA	NA	NA
b1120	cobB	GeneID:945687	0.00210322221043188	0.5288356643460518	0.9996963558588708	TRUE	FALSE	FALSE	NA	NA	NA
b1121	ycfZ	GeneID:945685	0.6402990137872825	0.6127953501147982	1	FALSE	FALSE	FALSE	NA	NA	NA
b1122	ymfA	GeneID:945684	0.8459379156320411	0.43719111705420616	0.9803828588710366	FALSE	FALSE	FALSE	NA	NA	NA
b1123	potD	GeneID:945682	0.07156005957633944	0.540355354160906	1	FALSE	FALSE	FALSE	NA	NA	NA
b1124	potC	GeneID:945691	0.6932601526614658	0.5208500610924328	1	FALSE	FALSE	FALSE	NA	NA	NA
b1125	potB	GeneID:945692	0.9943064461620756	0.9450439043203236	1	FALSE	FALSE	FALSE	NA	NA	NA
b1126	potA	GeneID:946323	0.6932601526614658	0.4271352903169584	1	FALSE	FALSE	FALSE	NA	NA	NA
b1127	pepT	GeneID:946333	1.502513470758662e-6	8.488796846242264e-4	0.00135200513399114	TRUE	TRUE	TRUE	66.37101	29.93246	107.4411
b1128	roxA	GeneID:945391	0.9715355371347032	0.8264102580221391	1	FALSE	FALSE	FALSE	NA	NA	NA
b1129	phoQ	GeneID:946326	0.6816799392406474	0.00399875422949322	0.9093914061414412	FALSE	TRUE	FALSE	NA	29.26127	NA
b1130	phoP	GeneID:945697	0.44437295228240026	0.0844906575758748	1	FALSE	FALSE	FALSE	NA	NA	NA
b1131	purB	GeneID:945695	0.01952204323536068	0.4603339053259192	1	FALSE	FALSE	FALSE	NA	NA	NA
b1132	hflD	GeneID:945693	0.02284621527675916	0.5357350499679687	0.7697360488549431	FALSE	FALSE	FALSE	NA	NA	NA
b1133	mnmA	GeneID:945690	0.3331156907491706	0.7752817223167298	1	FALSE	FALSE	FALSE	NA	NA	NA
b1134	nudJ	GeneID:945689	0.9344768531767346	0.18869530390226175	1	FALSE	FALSE	FALSE	NA	NA	NA
b1135	rluE	GeneID:945701	0.6955783916691195	0.00206220757212382	1	FALSE	TRUE	FALSE	NA	NA	NA
b1136	icd	GeneID:945702	1.8287993895468115e-27	0.08021838394709391	0.04050327943094341	TRUE	FALSE	FALSE	NA	NA	NA
b1137	ymfD	GeneID:945329	2.748522337510667e-6	0.03445751697659113	0.7606871624665189	TRUE	FALSE	FALSE	NA	NA	NA
b1138	ymfE	GeneID:946722	1.6317353601001464e-7	0.01342081925750883	0.4273202018770225	TRUE	FALSE	FALSE	NA	NA	NA
b1139	lit	GeneID:948421	0.00113251360734737	0.23703480062631888	1	TRUE	FALSE	FALSE	NA	NA	NA
b1140	intE	GeneID:948034	0.8394379642729318	0.6235144586260073	1	FALSE	FALSE	FALSE	NA	NA	NA
b1141	xisE	GeneID:945705	0.8079895965958378	NA	0.9859851413340512	FALSE	NA	FALSE	NA	NA	NA
b1142	ymfH	GeneID:945706	0.47071749018347553	0.4039463912500212	1	FALSE	FALSE	FALSE	NA	NA	NA
b1143	ymfI	GeneID:945712	1.2510527844303718e-4	0.8060974055794708	1	TRUE	FALSE	FALSE	NA	NA	NA
b1144	ymfJ	GeneID:945718	0.4031611026644507	0.39901564459931993	0.5244462344579218	FALSE	FALSE	FALSE	NA	NA	NA
b1145	ymfK	GeneID:945719	0.37838120973321254	0.9134437774292324	0.0940105403598626	FALSE	FALSE	FALSE	NA	NA	NA
b1146	ymfT	GeneID:945720	0.5591566975193378	NA	0.7475803211642829	FALSE	NA	FALSE	NA	NA	NA
b1147	ymfL	GeneID:945717	0.9898392296577312	NA	1	FALSE	NA	FALSE	NA	NA	NA
b1149	ymfN	GeneID:945708	0.8772552295714645	NA	1	FALSE	NA	FALSE	NA	NA	NA
b1155	tfaP	GeneID:945724	0.873385675055205	NA	1	FALSE	NA	FALSE	NA	NA	NA
b1156	tfaE	GeneID:945723	0.3254582876467167	NA	1	FALSE	NA	FALSE	NA	NA	NA
b1158	pinE	GeneID:945721	0.9999983765053104	NA	0.7346014471913815	FALSE	NA	FALSE	NA	NA	NA
b1159	mcrA	GeneID:945727	0.0149599075365422	0.7036961341446006	1	FALSE	FALSE	FALSE	NA	NA	NA
b1160	iraM	GeneID:945729	0.9896575679735392	0.07705917031448732	1	FALSE	FALSE	FALSE	NA	NA	NA
b1161	ycgX	GeneID:945733	0.8379919709322042	0.03785629648870929	1	FALSE	FALSE	FALSE	NA	NA	NA
b1162	bluR	GeneID:945735	0.4286055672416445	0.5357350499679687	1	FALSE	FALSE	FALSE	NA	NA	NA
b1163	bluF	GeneID:947592	0.23100413290642052	0.01022777578886283	1	FALSE	FALSE	FALSE	NA	NA	NA
b1164	ycgZ	GeneID:945885	0.018789550663056	0.06062037091570702	0.01139493357887417	FALSE	FALSE	FALSE	NA	NA	NA
b1165	ymgA	GeneID:948991	4.511611518787838e-7	0.00805405828185438	0.00131272296195773	TRUE	TRUE	TRUE	148.3026	28.55355	64.68654
b1167	ymgC	GeneID:945090	6.008188466522458e-10	6.206862196923118e-4	0.00399371066766865	TRUE	TRUE	TRUE	NA	NA	79.75327
b1168	pdeG	GeneID:945738	0.00546031020277263	0.00947873678692059	3.2109224219615795e-5	TRUE	TRUE	TRUE	NA	NA	63.66648
b1171	ymgD	GeneID:945732	0.9384291706512364	0.07159262520925028	1	FALSE	FALSE	FALSE	NA	NA	NA
b1172	ymgG	GeneID:945728	0.9999983765053104	0.4286556178447925	0.9803868660693672	FALSE	FALSE	FALSE	NA	NA	NA
b1174	minE	GeneID:945740	2.4007667088286234e-7	0.01601187708642145	1	TRUE	FALSE	FALSE	267.15502	NA	NA
b1175	minD	GeneID:945741	1.7351274074286056e-6	0.00111827772913407	1	TRUE	TRUE	FALSE	NA	NA	NA
b1176	minC	GeneID:945744	2.8486584324094766e-10	0.7782930397649287	0.9254841279900512	TRUE	FALSE	FALSE	NA	NA	NA
b1177	ycgJ	GeneID:946155	0.05932996812444455	0.00610860342247626	1	FALSE	TRUE	FALSE	NA	NA	NA
b1178	pliG	GeneID:946963	0.2567791877974751	0.03865002387750508	1	FALSE	FALSE	FALSE	NA	NA	NA
b1179	ycgL	GeneID:946226	0.5766966892764867	0.3573096181400719	1	FALSE	FALSE	FALSE	NA	NA	NA
b1180	ycgM	GeneID:946115	0.08996722699752645	0.13265717881085154	1	FALSE	FALSE	FALSE	NA	NA	NA
b1181	ycgN	GeneID:945804	1.6121842533434218e-4	0.5766072443652476	0.765237653271401	TRUE	FALSE	FALSE	NA	NA	NA
b1182	hlyE	GeneID:945745	0.00187153414365347	0.16442834425587186	0.070674784733831	TRUE	FALSE	FALSE	206.5696	NA	NA
b1183	umuD	GeneID:945746	0.09974381057255068	NA	0.7800664197059859	FALSE	NA	FALSE	NA	NA	NA
b1184	umuC	GeneID:946359	0.3866300117378096	0.5059255789221068	1	FALSE	FALSE	FALSE	NA	NA	NA
b1185	dsbB	GeneID:946344	1.6549159004350388e-11	0.31959040921539655	1	TRUE	FALSE	FALSE	168.3867	NA	NA
b1186	nhaB	GeneID:944822	4.231083375839352e-13	0.7534055499095517	0.9228382056473006	TRUE	FALSE	FALSE	NA	NA	NA
b1187	fadR	GeneID:948652	2.217093941200402e-18	3.85863145533809e-5	0.9067427778250488	TRUE	TRUE	FALSE	229.48379	NA	NA
b1188	ycgB	GeneID:946365	8.089208657735592e-16	0.00268719630830324	1.064681081856607e-36	TRUE	TRUE	TRUE	186.6605	4.566442	116.833
b1189	dadA	GeneID:945752	0.00221112330368158	3.882979600575974e-4	1	TRUE	TRUE	FALSE	45.6978	91.66404	NA
b1190	dadX	GeneID:945754	6.630692041453283e-4	0.06294125652354902	1	TRUE	FALSE	FALSE	54.0529	NA	NA
b1191	cvrA	GeneID:945755	0.05768543638469241	0.3726724152960603	1	FALSE	FALSE	FALSE	NA	NA	NA
b1192	ldcA	GeneID:945756	0.07346706516021297	0.623872225584767	0.6804066396250669	FALSE	FALSE	FALSE	NA	NA	NA
b1193	emtA	GeneID:945655	0.15434877719391862	0.2171916793150948	0.9084537511634116	FALSE	FALSE	FALSE	NA	NA	NA
b1194	ycgR	GeneID:947609	0.5252982620428516	NA	1	FALSE	NA	FALSE	NA	NA	NA
b1195	ymgE	GeneID:945760	3.9972271867244333e-13	1.0001524143815435e-13	4.232040668215282e-9	TRUE	TRUE	TRUE	104.9431	39.46669	112.1725
b1196	ycgY	GeneID:945761	9.291318228235e-7	0.7265079921474116	0.4126437043008385	TRUE	FALSE	FALSE	NA	NA	NA
b1197	treA	GeneID:945757	8.081761189471734e-12	5.863174360611847e-7	1.2850406410297531e-5	TRUE	TRUE	TRUE	82.78116	29.76613	NA
b1198	dhaM	GeneID:945749	0.29842857576802767	7.270657953053455e-7	0.10797384980356198	FALSE	TRUE	FALSE	NA	NA	NA
b1199	dhaL	GeneID:945748	0.084837573077007	0.00967765157327953	0.01717753886330852	FALSE	TRUE	FALSE	NA	54.16781	NA
b1200	dhaK	GeneID:945747	0.09456285451120763	0.00712743987703357	0.04245794940950949	FALSE	TRUE	FALSE	NA	51.86557	NA
b1201	dhaR	GeneID:945743	0.0814412913646954	0.39695807377962256	0.49625819279258904	FALSE	FALSE	FALSE	NA	NA	NA
b1202	ycgV	GeneID:945767	0.17723108488370334	0.9451449448318412	1	FALSE	FALSE	FALSE	NA	NA	NA
b1203	ychF	GeneID:945769	0.9470791969612536	0.6483064876870739	1	FALSE	FALSE	FALSE	NA	NA	NA
b1204	pth	GeneID:945765	0.7652865379958781	0.41609551250573695	1	FALSE	FALSE	FALSE	NA	NA	NA
b1205	ychH	GeneID:945762	0.10594096030424768	7.360304518246467e-5	1	FALSE	TRUE	FALSE	NA	28.58202	NA
b1206	dauA	GeneID:945770	0.02784757154822834	0.09758774313464667	1	FALSE	FALSE	FALSE	NA	NA	NA
b1207	prs	GeneID:945772	0.09443498182792089	0.1708025388355301	0.9988397882414046	FALSE	FALSE	FALSE	NA	NA	NA
b1208	ispE	GeneID:945774	7.939853572510948e-11	0.5936500799834833	1	TRUE	FALSE	FALSE	222.58136	NA	NA
b1209	lolB	GeneID:945775	0.9573188670747224	0.0865858963517095	1	FALSE	FALSE	FALSE	NA	NA	NA
b1210	hemA	GeneID:945777	0.09142165615963964	0.4263813826914208	1	FALSE	FALSE	FALSE	NA	NA	NA
b1211	prfA	GeneID:949002	0.45978086153461306	0.41456535940341627	1	FALSE	FALSE	FALSE	NA	NA	NA
b1212	prmC	GeneID:945779	0.14707456587697157	0.988235997900342	1	FALSE	FALSE	FALSE	NA	NA	NA
b1213	ychQ	GeneID:945781	0.37575939193786634	0.9241289136409424	1	FALSE	FALSE	FALSE	NA	NA	NA
b1214	ychA	GeneID:945784	4.400250839161923e-5	0.15508936583902674	1	TRUE	FALSE	FALSE	NA	NA	NA
b1215	kdsA	GeneID:945785	0.8189361682720471	0.6620430302031707	1	FALSE	FALSE	FALSE	NA	NA	NA
b1216	chaA	GeneID:945790	5.987059527401115e-14	0.00736423657787073	0.03623477913136928	TRUE	TRUE	FALSE	NA	NA	NA
b1217	chaB	GeneID:945792	4.48935833877721e-10	0.17958169092728948	6.651588599113799e-6	TRUE	FALSE	TRUE	85.77079	NA	188.1181
b1218	chaC	GeneID:945793	2.2484476869615588e-8	7.33951911075264e-9	0.01597146107511288	TRUE	TRUE	FALSE	102.4621	16.90856	NA
b1219	ychN	GeneID:945794	2.36290542292325e-13	2.0306594125019793e-5	1	TRUE	TRUE	FALSE	NA	51.87356	NA
b1220	ychO	GeneID:945801	0.46627640598843934	7.594396161438769e-7	1	FALSE	TRUE	FALSE	NA	22.07646	NA
b1221	narL	GeneID:945795	0.3587891880541958	0.7286361983708479	1	FALSE	FALSE	FALSE	NA	NA	NA
b1222	narX	GeneID:945788	0.26225882733616973	0.35037196391965797	1	FALSE	FALSE	FALSE	NA	NA	NA
b1223	narK	GeneID:945783	0.0769738322452314	0.9444816895011946	1	FALSE	FALSE	FALSE	NA	NA	NA
b1224	narG	GeneID:945782	0.13029415014525852	0.9797275134682004	1	FALSE	FALSE	FALSE	NA	NA	NA
b1225	narH	GeneID:945780	0.27217211709394085	0.961388601571862	1	FALSE	FALSE	FALSE	NA	NA	NA
b1226	narJ	GeneID:945807	0.4480664419126953	0.6353136092473038	1	FALSE	FALSE	FALSE	NA	NA	NA
b1227	narI	GeneID:945808	0.13654404931649744	0.99984604727084	1	FALSE	FALSE	FALSE	NA	NA	NA
b1230	tyrV	GeneID:945811	0.1374628018004329	0.534264695498914	1	FALSE	FALSE	FALSE	NA	NA	NA
b1231	tyrT	GeneID:945820	0.8850698310684082	0.02103797289275989	0.6762327775427652	FALSE	FALSE	FALSE	NA	NA	NA
b1232	purU	GeneID:945827	0.26225882733616973	0.0278339570283282	1	FALSE	FALSE	FALSE	NA	NA	NA
b1233	ychJ	GeneID:945828	1.0062216314339337e-4	0.4036620675327948	1	TRUE	FALSE	FALSE	NA	NA	NA
b1234	rssA	GeneID:945725	1.197830742927471e-7	3.190586932805943e-4	1.6453253360522238e-15	TRUE	TRUE	TRUE	NA	44.40265	164.8913
b1235	rssB	GeneID:945855	1.116374429570977e-24	0.00301172598676684	2.4415548482670435e-16	TRUE	TRUE	TRUE	83.00119	24.59791	100.8653
b1236	galU	GeneID:945730	6.649216720563213e-6	0.1952541612164419	0.4273202018770225	TRUE	FALSE	FALSE	NA	NA	NA
b1237	hns	GeneID:945829	0.08109606823732071	0.26786505579776676	1	FALSE	FALSE	FALSE	NA	NA	NA
b1238	tdk	GeneID:945834	0.12239728610471184	0.36275631885398824	0.9749262425177816	FALSE	FALSE	FALSE	NA	NA	NA
b1241	adhE	GeneID:945837	2.2277359975152242e-12	5.019046422897121e-17	1	TRUE	TRUE	FALSE	NA	35.80872	NA
b1242	ychE	GeneID:945836	0.0083344211885008	0.07798443923727358	1	TRUE	FALSE	FALSE	NA	NA	NA
b1243	oppA	GeneID:945830	3.097317056981643e-9	0.1484350554079988	1	TRUE	FALSE	FALSE	NA	NA	NA
b1244	oppB	GeneID:945823	3.8042678167034874e-10	0.3185019033943053	1	TRUE	FALSE	FALSE	NA	NA	NA
b1245	oppC	GeneID:945810	6.953424230339907e-9	0.5082555238650662	1	TRUE	FALSE	FALSE	NA	NA	NA
b1246	oppD	GeneID:945802	1.074264645386302e-8	0.9151497403779532	1	TRUE	FALSE	FALSE	NA	NA	NA
b1247	oppF	GeneID:945818	6.9065250897869755e-12	0.8670649136270087	1	TRUE	FALSE	FALSE	NA	NA	NA
b1248	yciU	GeneID:945819	0.18945835510274373	0.12356127949172432	1	FALSE	FALSE	FALSE	NA	NA	NA
b1249	clsA	GeneID:945821	6.924850674296469e-6	0.6049014891044528	1	TRUE	FALSE	FALSE	NA	NA	NA
b1250	kch	GeneID:945841	5.238956909345463e-11	0.08237646111732988	0.05134879052471465	TRUE	FALSE	FALSE	NA	NA	NA
b1251	yciI	GeneID:949085	1.978417049879958e-5	0.00100024121228059	0.8228045278404637	TRUE	TRUE	FALSE	NA	NA	NA
b1252	tonB	GeneID:945843	9.833654609657053e-5	0.8888843098136515	0.9093914061414412	TRUE	FALSE	FALSE	NA	NA	NA
b1253	yciA	GeneID:946634	0.565626302854638	0.2778322342211993	1	FALSE	FALSE	FALSE	NA	NA	NA
b1254	yciB	GeneID:946228	0.11111344886681929	0.8909272350651907	1	FALSE	FALSE	FALSE	NA	NA	NA
b1255	yciC	GeneID:945844	0.32853153338567803	0.379948139205196	1	FALSE	FALSE	FALSE	NA	NA	NA
b1256	ompW	GeneID:945128	1.964556456949947e-7	0.3722228960785238	1	TRUE	FALSE	FALSE	166.2055	NA	NA
b1257	yciE	GeneID:946871	2.794746510537574e-10	4.767775291993991e-16	0.00449381710760474	TRUE	TRUE	TRUE	228.7814	31.81204	72.29467
b1258	yciF	GeneID:947133	1.2677861896607995e-9	2.740242200141525e-7	0.02879229862033792	TRUE	TRUE	FALSE	192.5262	5.834867	NA
b1259	yciG	GeneID:947489	2.5363462656166823e-8	9.32010658768621e-5	2.1107530416640806e-13	TRUE	TRUE	TRUE	187.1504	27.80322	129.501
b1260	trpA	GeneID:946204	0.04759955652637685	0.5200975767791497	0.5646786662482413	FALSE	FALSE	FALSE	NA	NA	NA
b1261	trpB	GeneID:945768	0.00189861055431324	0.987872616572723	0.7095503861880835	TRUE	FALSE	FALSE	134.4515	NA	NA
b1262	trpC	GeneID:945519	0.0210528291627374	0.7833576256735069	1	FALSE	FALSE	FALSE	NA	NA	NA
b1263	trpD	GeneID:945109	0.00784972400767043	NA	1	TRUE	NA	FALSE	132.8659	NA	NA
b1264	trpE	GeneID:945846	0.05646613949014431	NA	1	FALSE	NA	FALSE	NA	NA	NA
b1265	trpL	GeneID:945856	0.5012290818581021	NA	0.10147558889291634	FALSE	NA	FALSE	NA	NA	NA
b1266	rnm	GeneID:945857	0.16435705288143074	0.5953773240634068	1	FALSE	FALSE	FALSE	NA	NA	NA
b1267	yciO	GeneID:945854	2.8491375276170582e-6	0.08044745799684516	1	TRUE	FALSE	FALSE	NA	NA	NA
b1268	yciQ	GeneID:945850	0.01823447838857774	0.2126686184790848	1	FALSE	FALSE	FALSE	NA	NA	NA
b1269	rluB	GeneID:945840	0.6205875961610374	0.20254432154395596	0.8692136747286205	FALSE	FALSE	FALSE	NA	NA	NA
b1270	btuR	GeneID:945839	0.08262510431125487	0.11668336546241365	1	FALSE	FALSE	FALSE	NA	NA	NA
b1271	yciK	GeneID:945838	2.919511610060074e-4	0.5481470448357548	1	TRUE	FALSE	FALSE	NA	NA	NA
b1272	sohB	GeneID:945858	0.5220012712971297	0.8594667550010021	0.6986338265168821	FALSE	FALSE	FALSE	NA	NA	NA
b1273	yciN	GeneID:945860	0.6770371783456398	0.7517974214984522	0.9324532006624294	FALSE	FALSE	FALSE	NA	NA	NA
b1274	topA	GeneID:945862	0.18287346127055049	0.3951112247687162	1	FALSE	FALSE	FALSE	NA	NA	NA
b1275	cysB	GeneID:945771	0.00441106313319089	0.08164828400888698	0.6978168786982152	TRUE	FALSE	FALSE	NA	NA	NA
b1276	acnA	GeneID:946724	0.13519025954210548	2.363952863800776e-5	0.01073477276318379	FALSE	TRUE	FALSE	NA	38.15935	NA
b1277	ribA	GeneID:945763	0.0031544543976023	0.01022276503924374	0.7094854171412571	TRUE	FALSE	FALSE	189.721	NA	NA
b1278	pgpB	GeneID:945863	3.765844391601736e-4	0.37470015686446295	3.849223675079363e-4	TRUE	FALSE	TRUE	NA	NA	NA
b1279	lapA	GeneID:944936	0.00183375674895712	0.9565798343177032	1	TRUE	FALSE	FALSE	NA	NA	NA
b1280	lapB	GeneID:944858	8.275536989560134e-4	0.26663985355536557	0.7561374475461783	TRUE	FALSE	FALSE	NA	NA	NA
b1281	pyrF	GeneID:947121	0.9943064461620756	0.85659644811266	1	FALSE	FALSE	FALSE	NA	NA	NA
b1282	yciH	GeneID:947058	0.9900245788787654	0.979498170410774	1	FALSE	FALSE	FALSE	NA	NA	NA
b1283	osmB	GeneID:945866	4.2389693574970104e-18	0.14244395020816594	3.0598224466670406e-8	TRUE	FALSE	TRUE	163.3494	NA	125.7259
b1284	yciT	GeneID:945869	3.638151559942018e-7	0.8583435404577374	1	TRUE	FALSE	FALSE	NA	NA	NA
b1285	pdeR	GeneID:945868	4.019043954259541e-26	1.2336178648904625e-5	1.1174317899332521e-14	TRUE	TRUE	TRUE	88.30111	30.52581	NA
b1286	rnb	GeneID:945864	0.4544103966669208	0.336742494732844	0.6709018875618439	FALSE	FALSE	FALSE	NA	NA	NA
b1287	yciW	GeneID:945859	0.9248895493010392	0.649888515210752	1	FALSE	FALSE	FALSE	NA	NA	NA
b1288	fabI	GeneID:945870	0.7511127795038417	0.4003708815297051	0.9772520496601796	FALSE	FALSE	FALSE	NA	NA	NA
b1289	ycjD	GeneID:945871	3.55000694877505e-8	0.10512582667586538	1	TRUE	FALSE	FALSE	NA	NA	NA
b1290	sapF	GeneID:945335	0.8693418313778736	0.909734978482489	1	FALSE	FALSE	FALSE	NA	NA	NA
b1291	sapD	GeneID:946203	0.25726176344809587	0.6817527104800373	0.9592007071990792	FALSE	FALSE	FALSE	NA	NA	NA
b1292	sapC	GeneID:945266	0.5858696276573543	0.6827958703242178	0.5347791571274721	FALSE	FALSE	FALSE	NA	NA	NA
b1293	sapB	GeneID:946191	0.9035434963794088	0.34532530827798197	0.9143042483503736	FALSE	FALSE	FALSE	NA	NA	NA
b1294	sapA	GeneID:945873	0.00970635978451369	0.9701474545437372	0.8558928977837947	TRUE	FALSE	FALSE	NA	NA	NA
b1295	ymjA	GeneID:945874	0.2812933287267978	0.1708025388355301	1	FALSE	FALSE	FALSE	NA	NA	NA
b1296	puuP	GeneID:946287	0.0033371819628092	0.5325727670055058	1	TRUE	FALSE	FALSE	NA	NA	NA
b1297	puuA	GeneID:946202	6.434715656441787e-4	0.00312333668304273	0.9853569087917724	TRUE	TRUE	FALSE	130.1695	25.8549	NA
b1298	puuD	GeneID:945882	0.02637332246191385	0.13260677003341173	1	FALSE	FALSE	FALSE	NA	NA	NA
b1299	puuR	GeneID:945886	0.00547171704289095	7.105702693946904e-4	0.7299018133958529	TRUE	TRUE	FALSE	NA	11.74273	NA
b1300	puuC	GeneID:947003	0.00127680621653667	NA	1	TRUE	NA	FALSE	218.9746	NA	NA
b1301	puuB	GeneID:945072	0.28332568722247653	NA	1	FALSE	NA	FALSE	NA	NA	NA
b1302	puuE	GeneID:945446	0.04272193644671032	NA	1	FALSE	NA	FALSE	NA	NA	NA
b1303	pspF	GeneID:945683	0.00184283742704928	0.933378211631204	1	TRUE	FALSE	FALSE	NA	NA	NA
b1304	pspA	GeneID:945887	0.984949086144226	0.3185019033943053	0.988602739462948	FALSE	FALSE	FALSE	NA	NA	NA
b1305	pspB	GeneID:945893	0.8161727303066164	0.7286361983708479	0.4645975707308528	FALSE	FALSE	FALSE	NA	NA	NA
b1306	pspC	GeneID:945499	0.8736902808832104	0.4287401744892335	1	FALSE	FALSE	FALSE	NA	NA	NA
b1307	pspD	GeneID:945635	0.9835197203450392	0.7286612820995475	1	FALSE	FALSE	FALSE	NA	NA	NA
b1308	pspE	GeneID:945652	8.658372931222542e-25	0.00613056433528257	1	TRUE	TRUE	FALSE	NA	NA	NA
b1309	ycjM	GeneID:945659	0.6722871362029739	0.1166290449111246	1	FALSE	FALSE	FALSE	NA	NA	NA
b1310	ycjN	GeneID:945696	0.954934787818612	NA	1	FALSE	NA	FALSE	NA	NA	NA
b1313	ycjQ	GeneID:945971	0.8668377724680821	NA	1	FALSE	NA	FALSE	NA	NA	NA
b1314	ycjR	GeneID:947427	0.6758163324418077	NA	1	FALSE	NA	FALSE	NA	NA	NA
b1315	ycjS	GeneID:948589	0.9297322016255252	NA	0.934830918356948	FALSE	NA	FALSE	NA	NA	NA
b1316	ycjT	GeneID:945895	0.3002877319624207	NA	0.960491112195182	FALSE	NA	FALSE	NA	NA	NA
b1319	ompG	GeneID:945889	0.9863341445088676	NA	1	FALSE	NA	FALSE	NA	NA	NA
b1320	ycjW	GeneID:945875	0.00321956832922978	0.8586593036928895	0.955121503856506	TRUE	FALSE	FALSE	228.29076	NA	NA
b1321	ycjX	GeneID:945872	0.00671367261744323	0.00114269866698725	1	TRUE	TRUE	FALSE	NA	43.49886	NA
b1322	ycjF	GeneID:945878	0.5714958624473909	0.2965482971420079	1	FALSE	FALSE	FALSE	NA	NA	NA
b1323	tyrR	GeneID:945879	0.20801747347080332	0.33933291364087165	1	FALSE	FALSE	FALSE	NA	NA	NA
b1324	tpx	GeneID:945880	8.961182769774146e-47	0.00133483585197645	1	TRUE	TRUE	FALSE	240.53493	NA	NA
b1325	ycjG	GeneID:946013	0.02839877174959263	0.7412460397447419	1	FALSE	FALSE	FALSE	NA	NA	NA
b1326	mpaA	GeneID:945969	0.4307895718681758	0.05691202565483962	0.14832654128833545	FALSE	FALSE	FALSE	NA	NA	NA
b1327	ycjY	GeneID:945988	0.00399578352387644	0.67805917702289	1	TRUE	FALSE	FALSE	222.5131	NA	NA
b1328	pgrR	GeneID:945930	0.7852146752274654	0.4385518312773497	1	FALSE	FALSE	FALSE	NA	NA	NA
b1329	mppA	GeneID:945951	0.12922771761115845	0.9797275134682004	1	FALSE	FALSE	FALSE	NA	NA	NA
b1331	insH4	GeneID:945896	0.31562578308301353	NA	1	FALSE	NA	FALSE	NA	NA	NA
b1332	ynaJ	GeneID:945901	0.00232910731875122	0.20660608846750303	1	TRUE	FALSE	FALSE	NA	NA	NA
b1333	uspE	GeneID:945904	0.9159643044844844	0.02573246158731648	1	FALSE	FALSE	FALSE	NA	NA	NA
b1334	fnr	GeneID:945908	1.7524698501051375e-10	0.3394067098472399	0.954087870638047	TRUE	FALSE	FALSE	NA	NA	NA
b1335	ogt	GeneID:945853	8.75120125669828e-5	0.9330215177351396	1	TRUE	FALSE	FALSE	NA	NA	NA
b1336	abgT	GeneID:945912	0.20307395865880729	0.7891497326861635	1	FALSE	FALSE	FALSE	NA	NA	NA
b1337	abgB	GeneID:945950	0.9231298577111604	NA	1	FALSE	NA	FALSE	NA	NA	NA
b1338	abgA	GeneID:945742	0.38738739240568343	NA	1	FALSE	NA	FALSE	NA	NA	NA
b1339	abgR	GeneID:945831	0.01255227348726166	0.6552782479184202	1	FALSE	FALSE	FALSE	NA	NA	NA
b1340	smrA	GeneID:945953	0.8357475874860336	0.8586593036928895	1	FALSE	FALSE	FALSE	NA	NA	NA
b1341	dgcM	GeneID:945909	6.468163962648835e-16	0.00105850825806244	5.6945420674767514e-64	TRUE	TRUE	TRUE	92.25695	49.90657	130.4229
b1342	zntB	GeneID:945910	0.0191654714786286	0.1975630625848653	0.18808437310040604	FALSE	FALSE	FALSE	NA	NA	NA
b1343	dbpA	GeneID:947153	4.742176731627156e-7	1.98427735504893e-4	1	TRUE	TRUE	FALSE	NA	NA	NA
b1344	ttcA	GeneID:948967	0.46844100422438995	0.8007102943501367	1	FALSE	FALSE	FALSE	NA	NA	NA
b1345	intR	GeneID:946976	0.29203021769228493	0.5269512468730124	1	FALSE	FALSE	FALSE	NA	NA	NA
b1349	recT	GeneID:945917	0.02753740335182681	NA	0.08003449320564555	FALSE	NA	FALSE	NA	NA	NA
b1350	recE	GeneID:945918	0.377342671118417	NA	1	FALSE	NA	FALSE	NA	NA	NA
b1353	sieB	GeneID:945913	0.9362184085195384	0.3559726691447158	1	FALSE	FALSE	FALSE	NA	NA	NA
b1355	ydaG	GeneID:945907	0.9950794018963188	NA	0.9690453469793392	FALSE	NA	FALSE	NA	NA	NA
b1356	racR	GeneID:945899	1.2566720672342846e-7	0.616952284020301	1	TRUE	FALSE	FALSE	NA	NA	NA
b1357	ydaS	GeneID:945923	0.6067115664312264	NA	0.2906578262027329	FALSE	NA	FALSE	NA	NA	NA
b1359	ydaU	GeneID:945925	0.512571089389355	NA	0.8304417819693819	FALSE	NA	FALSE	NA	NA	NA
b1361	ydaW	GeneID:945927	0.897616627964299	NA	1	FALSE	NA	FALSE	NA	NA	NA
b1363	trkG	GeneID:945932	0.326016070745453	0.5168081793176125	1	FALSE	FALSE	FALSE	NA	NA	NA
b1366	ydaY	GeneID:946208	0.9675825832526376	NA	0.9833947529671728	FALSE	NA	FALSE	NA	NA	NA
b1368	ynaA	GeneID:947543	0.01052079884261501	0.49266070001860895	1	FALSE	FALSE	FALSE	NA	NA	NA
b1370	insH5	GeneID:945944	0.31763619256380504	0.8084721942459971	1	FALSE	FALSE	FALSE	NA	NA	NA
b1372	stfR	GeneID:945207	0.40134078392665173	0.6820946683221797	0.09413904658422748	FALSE	FALSE	FALSE	NA	NA	NA
b1374	pinR	GeneID:948973	0.749797476713902	NA	1	FALSE	NA	FALSE	NA	NA	NA
b1375	ynaE	GeneID:946078	0.13476609694892966	0.4321897811886885	1	FALSE	FALSE	FALSE	NA	NA	NA
b1376	uspF	GeneID:945948	3.0610148042561866e-5	0.00108251060345292	1	TRUE	TRUE	FALSE	95.43664	NA	NA
b1377	ompN	GeneID:946313	0.2315040219292896	0.01243376231301498	1	FALSE	FALSE	FALSE	NA	NA	NA
b1378	ydbK	GeneID:946587	5.30885849454992e-7	1.875027741140717e-6	1	TRUE	TRUE	FALSE	NA	6.056948	NA
b1379	hslJ	GeneID:946525	3.603248206997535e-12	0.6041727323327392	0.1933478920919565	TRUE	FALSE	FALSE	NA	NA	NA
b1380	ldhA	GeneID:946315	0.00566620292893459	6.13737243609271e-5	0.00703171452008019	TRUE	TRUE	TRUE	NA	NA	128.3814
b1381	ydbH	GeneID:945949	0.6402990137872825	0.932107268431564	1	FALSE	FALSE	FALSE	NA	NA	NA
b1382	ynbE	GeneID:945946	0.7404283830833633	NA	1	FALSE	NA	FALSE	NA	NA	NA
b1383	ydbL	GeneID:945943	0.9882777812941266	0.9241289136409424	1	FALSE	FALSE	FALSE	NA	NA	NA
b1384	feaR	GeneID:945941	0.00623045639612774	0.00145136376301385	0.9800274089299602	TRUE	TRUE	FALSE	NA	NA	NA
b1385	feaB	GeneID:945933	0.6864300366663483	0.40724782922161373	1	FALSE	FALSE	FALSE	NA	NA	NA
b1386	tynA	GeneID:945939	0.5011135832615644	NA	1	FALSE	NA	FALSE	NA	NA	NA
b1387	paaZ	GeneID:945954	0.618736602944576	NA	0.9581455110662136	FALSE	NA	FALSE	NA	NA	NA
b1388	paaA	GeneID:945833	0.4579771265341022	0.00943935441538312	1	FALSE	TRUE	FALSE	NA	NA	NA
b1389	paaB	GeneID:947595	0.8521933830455707	NA	1	FALSE	NA	FALSE	NA	NA	NA
b1390	paaC	GeneID:945956	0.618591862484621	NA	1	FALSE	NA	FALSE	NA	NA	NA
b1391	paaD	GeneID:945959	0.678381364166307	NA	1	FALSE	NA	FALSE	NA	NA	NA
b1392	paaE	GeneID:945962	0.1610179193716077	NA	1	FALSE	NA	FALSE	NA	NA	NA
b1393	paaF	GeneID:946011	0.7174175764555513	NA	0.893896187397956	FALSE	NA	FALSE	NA	NA	NA
b1394	paaG	GeneID:946263	0.5178209122688769	NA	1	FALSE	NA	FALSE	NA	NA	NA
b1395	paaH	GeneID:945940	0.18743630853430648	NA	1	FALSE	NA	FALSE	NA	NA	NA
b1396	paaI	GeneID:945265	0.6082708621090256	NA	1	FALSE	NA	FALSE	NA	NA	NA
b1397	paaJ	GeneID:946121	6.297459055561309e-4	0.14917103249143007	0.4511498747871679	TRUE	FALSE	FALSE	NA	NA	NA
b1398	paaK	GeneID:945963	6.156635215476543e-4	0.33839316449521084	0.7583889736117926	TRUE	FALSE	FALSE	91.99293	NA	NA
b1399	paaX	GeneID:945966	0.30719416247279513	0.00366872868628078	0.8360125667495787	FALSE	TRUE	FALSE	NA	NA	NA
b1400	paaY	GeneID:945965	0.8721111871780424	0.5285559052696248	0.7221459307604675	FALSE	FALSE	FALSE	NA	NA	NA
b1402	insD2	GeneID:945952	0.9296685442817164	NA	1	FALSE	NA	FALSE	NA	NA	NA
b1404	insI2	GeneID:945968	0.9882777812941266	0.8694279660658129	1	FALSE	FALSE	FALSE	NA	NA	NA
b1406	pdxI	GeneID:945980	0.8394379642729318	0.9076454436706516	0.02680276414382423	FALSE	FALSE	FALSE	NA	NA	NA
b1407	ydbD	GeneID:945983	0.05904644759345918	0.04007122519981346	1	FALSE	FALSE	FALSE	NA	NA	NA
b1410	ynbC	GeneID:945970	0.5766955145330404	NA	0.9093914061414412	FALSE	NA	FALSE	NA	NA	NA
b1411	ynbD	GeneID:945985	0.12558758755120847	0.9651603930750142	0.9475466655550328	FALSE	FALSE	FALSE	NA	NA	NA
b1412	azoR	GeneID:947569	0.01705498643185038	0.02180743386606323	1	FALSE	FALSE	FALSE	NA	NA	NA
b1413	hrpA	GeneID:948444	0.06447968387364977	0.08875737067920515	1	FALSE	FALSE	FALSE	NA	NA	NA
b1414	ydcF	GeneID:946215	0.00574247525003132	0.036266679908952	1	TRUE	FALSE	FALSE	NA	NA	NA
b1415	aldA	GeneID:945672	6.105161478889875e-6	9.08482034074032e-7	0.9052263178344132	TRUE	TRUE	FALSE	77.64652	82.95938	NA
b1419	ydcA	GeneID:945986	4.741049351628142e-12	0.7753807710456758	1	TRUE	FALSE	FALSE	NA	NA	NA
b1420	mokB	GeneID:948820	2.281585293266723e-23	0.8060974055794708	1	TRUE	FALSE	FALSE	NA	NA	NA
b1421	trg	GeneID:945995	0.20719279219008907	0.00288711703677084	0.792639233131831	FALSE	TRUE	FALSE	NA	NA	NA
b1422	ydcI	GeneID:948865	9.69830039590406e-7	8.052668613699336e-9	0.18711783575764265	TRUE	TRUE	FALSE	NA	NA	NA
b1423	ydcJ	GeneID:945991	2.7642062380308747e-8	0.1708025388355301	1.7828589640929149e-37	TRUE	FALSE	TRUE	90.89149	NA	226.3663
b1424	opgD	GeneID:945994	5.622662386430087e-9	0.0798657729939363	1	TRUE	FALSE	FALSE	NA	NA	NA
b1426	ydcH	GeneID:945997	8.265900515476292e-10	0.1852045052482165	1	TRUE	FALSE	FALSE	NA	NA	NA
b1427	rimL	GeneID:945998	0.03503923549183967	0.1560131149521978	0.7805646981556029	FALSE	FALSE	FALSE	NA	NA	NA
b1428	ydcK	GeneID:944932	7.678160519400678e-14	5.7165493172598976e-5	1.3933591654951434e-13	TRUE	TRUE	TRUE	101.9059	37.94545	116.3161
b1429	tehA	GeneID:945852	0.00352661122601916	0.8586593036928895	0.9998066187645438	TRUE	FALSE	FALSE	NA	NA	NA
b1430	tehB	GeneID:945979	0.8712330968260589	0.8674157539624043	0.8086155135193546	FALSE	FALSE	FALSE	NA	NA	NA
b1431	ydcL	GeneID:948203	7.316549624927847e-21	5.754539365578379e-4	0.4005612674713649	TRUE	TRUE	FALSE	213.903	72.78006	NA
b1432	insQ	GeneID:944942	3.8768078576617375e-4	0.13362567512830073	1	TRUE	FALSE	FALSE	NA	NA	NA
b1433	ydcO	GeneID:947247	0.7830725733553789	0.8759941031641336	1	FALSE	FALSE	FALSE	NA	NA	NA
b1434	sutR	GeneID:946000	0.03275903167688349	0.42214265019574915	0.9254841279900512	FALSE	FALSE	FALSE	NA	NA	NA
b1435	rlhA	GeneID:945993	0.726365442416865	0.8537887141755084	1	FALSE	FALSE	FALSE	NA	NA	NA
b1436	yncJ	GeneID:945990	0.00239706850518705	0.45095625190021954	0.8149455329999385	TRUE	FALSE	FALSE	NA	NA	NA
b1438	hicB	GeneID:946001	0.9373186372822326	0.4634233683067591	1	FALSE	FALSE	FALSE	NA	NA	NA
b1439	ydcR	GeneID:946004	0.06017284485997668	0.8586593036928895	1	FALSE	FALSE	FALSE	NA	NA	NA
b1440	ydcS	GeneID:946005	1.2120842404282718e-15	1.8899156999948284e-4	7.1802169609194e-18	TRUE	TRUE	TRUE	100.9408	NA	247.1763
b1441	ydcT	GeneID:946007	8.742167708474907e-6	2.9110208314035585e-5	0.00199371849461415	TRUE	TRUE	TRUE	92.32588	NA	280.3668
b1442	ydcU	GeneID:945976	6.048366662275317e-8	7.531743665591096e-4	1.1116036842446848e-4	TRUE	TRUE	TRUE	88.37697	NA	NA
b1443	ydcV	GeneID:945903	6.6244812914291e-6	0.01479073890575538	0.13568728051586354	TRUE	FALSE	FALSE	90.66007	NA	NA
b1444	patD	GeneID:945876	1.1270661598456259e-11	2.472278208570968e-6	1.067610058137959e-8	TRUE	TRUE	TRUE	97.26939	62.67738	203.926
b1445	ortT	GeneID:945936	0.30904148574952234	0.1993562095989388	1	FALSE	FALSE	FALSE	NA	NA	NA
b1446	ydcY	GeneID:945916	0.180150280126262	0.5029525390500301	0.3628920791833536	FALSE	FALSE	FALSE	NA	NA	NA
b1447	ydcZ	GeneID:946008	0.6770836013833142	0.9738377763469478	1	FALSE	FALSE	FALSE	NA	NA	NA
b1448	mnaT	GeneID:946010	0.04016916171028878	0.7117956475259711	0.2595796813654236	FALSE	FALSE	FALSE	NA	NA	NA
b1449	curA	GeneID:946012	0.00566830824242885	0.00227321122356309	3.6629430179679235e-13	TRUE	TRUE	TRUE	85.90681	29.72601	138.7187
b1450	mcbR	GeneID:946014	3.0485723016912595e-11	9.975242928155663e-7	5.375653381643097e-52	TRUE	TRUE	TRUE	82.81439	NA	125.9337
b1451	yncD	GeneID:946015	1.1316245949100822e-4	0.02429511745132681	0.7807006871519505	TRUE	FALSE	FALSE	NA	NA	NA
b1452	yncE	GeneID:946006	1.753397219703878e-7	0.3448091799464687	0.29609806610272693	TRUE	FALSE	FALSE	NA	NA	NA
b1453	ansP	GeneID:946019	0.6485962900080752	0.409564233637698	1	FALSE	FALSE	FALSE	NA	NA	NA
b1454	yncG	GeneID:946023	1.3360268676009186e-6	0.2175510309829863	2.107071292976949e-13	TRUE	FALSE	TRUE	223.7889	NA	164.4608
b1457	ydcD	GeneID:946958	0.5697111672459294	0.16920579733706284	1	FALSE	FALSE	FALSE	NA	NA	NA
b1460	ydcC	GeneID:947435	0.4116492706842563	NA	1	FALSE	NA	FALSE	NA	NA	NA
b1461	pptA	GeneID:945731	3.745030901917642e-16	0.5823731773816538	1	TRUE	FALSE	FALSE	NA	NA	NA
b1462	yddH	GeneID:946192	0.02678862544082231	NA	1.476661835942318e-5	FALSE	NA	TRUE	NA	NA	123.5723
b1463	nhoA	GeneID:947251	0.29258764959630573	0.1577515239332219	0.7450997061024306	FALSE	FALSE	FALSE	NA	NA	NA
b1464	yddE	GeneID:944782	0.10148816988246352	0.904076528103458	1	FALSE	FALSE	FALSE	NA	NA	NA
b1465	narV	GeneID:946029	0.00172655611112634	NA	0.00997690628414878	TRUE	NA	TRUE	97.22204	NA	NA
b1466	narW	GeneID:946032	0.6291298265698761	NA	1	FALSE	NA	FALSE	NA	NA	NA
b1467	narY	GeneID:946034	0.01917403078240316	NA	0.1266724432549271	FALSE	NA	FALSE	NA	NA	NA
b1468	narZ	GeneID:945999	2.8373146703386624e-6	0.2762752667817663	1.246482576912424e-9	TRUE	FALSE	TRUE	102.1844	NA	NA
b1469	narU	GeneID:945799	4.363217817978712e-6	0.02987543942367259	2.4169079492728083e-13	TRUE	FALSE	TRUE	87.18687	NA	162.1313
b1473	yddG	GeneID:945942	8.123206516621178e-4	0.2850112716320301	0.7457033225020963	TRUE	FALSE	FALSE	249.31175	NA	NA
b1474	fdnG	GeneID:946035	0.9373186372822326	0.9948329224963416	1	FALSE	FALSE	FALSE	NA	NA	NA
b1475	fdnH	GeneID:948794	0.9900245788787654	0.9949886691588902	1	FALSE	FALSE	FALSE	NA	NA	NA
b1476	fdnI	GeneID:946038	0.5375361396243371	NA	0.5776414830626461	FALSE	NA	FALSE	NA	NA	NA
b1477	yddM	GeneID:946040	0.3002877319624207	0.5200975767791497	0.9319550429554694	FALSE	FALSE	FALSE	NA	NA	NA
b1478	adhP	GeneID:946036	7.975205994916541e-23	6.0506905561673126e-5	9.986465369458271e-22	TRUE	TRUE	TRUE	252.4481	78.62537	171.7991
b1479	maeA	GeneID:946031	0.6601246644169673	0.9592704561630416	0.09494659008407648	FALSE	FALSE	FALSE	NA	NA	NA
b1480	sra	GeneID:946030	6.094046095075336e-9	7.275249563541625e-7	3.0042890630350095e-34	TRUE	TRUE	TRUE	220.3742	11.35461	143.2343
b1481	bdm	GeneID:946041	0.10808748812398564	3.5441062978605304e-5	0.3702878941573872	FALSE	TRUE	FALSE	NA	25.95785	NA
b1482	osmC	GeneID:946043	3.199558110522532e-20	0.06643707755640861	9.403867263630306e-14	TRUE	FALSE	TRUE	126.945	NA	166.6442
b1483	ddpF	GeneID:946020	0.00326330368410508	NA	0.9998066187645438	TRUE	NA	FALSE	75.2907	NA	NA
b1484	ddpD	GeneID:946002	0.06610421355874752	NA	0.7346014471913815	FALSE	NA	FALSE	NA	NA	NA
b1485	ddpC	GeneID:946028	0.4065178664913345	NA	0.9982343556204876	FALSE	NA	FALSE	NA	NA	NA
b1486	ddpB	GeneID:946044	0.0456812568834405	NA	0.9098748321163602	FALSE	NA	FALSE	NA	NA	NA
b1487	ddpA	GeneID:946052	1.3027589556852202e-4	0.28398759744740243	0.22702053832170951	TRUE	FALSE	FALSE	213.0328	NA	NA
b1488	ddpX	GeneID:945532	0.04912097679720952	NA	0.1967427125975567	FALSE	NA	FALSE	NA	NA	NA
b1489	dosP	GeneID:945815	1.5223055807014655e-8	3.302836008020881e-4	1	TRUE	TRUE	FALSE	111.5162	NA	NA
b1490	dosC	GeneID:945835	2.2285765513122798e-10	3.734486526273358e-5	0.5700978872694412	TRUE	TRUE	FALSE	185.945	NA	NA
b1491	digH	GeneID:945975	0.23311132907467383	0.2821545749976714	1	FALSE	FALSE	FALSE	NA	NA	NA
b1492	gadC	GeneID:946057	6.621723357014229e-36	5.761805101161157e-5	8.150580928427787e-13	TRUE	TRUE	TRUE	159.3359	NA	63.20606
b1493	gadB	GeneID:946058	4.0227699573261504e-20	2.689561651484664e-6	8.135647505543017e-11	TRUE	TRUE	TRUE	210.6147	31.47535	NA
b1494	pqqL	GeneID:946059	0.20719279219008907	0.17189464092903442	0.7221622232031102	FALSE	FALSE	FALSE	NA	NA	NA
b1495	yddB	GeneID:945961	0.0729692174682489	0.16360228084593526	0.3303985254305389	FALSE	FALSE	FALSE	NA	NA	NA
b1496	yddA	GeneID:945945	0.00797078652018453	0.94598417579382	1	TRUE	FALSE	FALSE	NA	NA	NA
b1497	ydeM	GeneID:945981	1.6055853381185392e-6	0.29344795736783663	1	TRUE	FALSE	FALSE	NA	NA	NA
b1498	ydeN	GeneID:945957	7.150133926516384e-22	0.1431030574528109	1	TRUE	FALSE	FALSE	34.86529	NA	NA
b1499	ydeO	GeneID:945922	0.9999983765053104	0.8594667550010021	1	FALSE	FALSE	FALSE	NA	NA	NA
b1501	ydeP	GeneID:946055	0.11430660224724136	0.23931359509224337	1	FALSE	FALSE	FALSE	NA	NA	NA
b1502	ydeQ	GeneID:946050	0.987882070814305	NA	1	FALSE	NA	FALSE	NA	NA	NA
b1503	ydeR	GeneID:946049	0.8464648021317681	NA	0.9093914061414412	FALSE	NA	FALSE	NA	NA	NA
b1504	ydeS	GeneID:946047	0.4808762991820591	NA	1	FALSE	NA	FALSE	NA	NA	NA
b1505	ydeT	GeneID:946042	0.5556580710716928	0.2568637289358643	0.9271385817615674	FALSE	FALSE	FALSE	NA	NA	NA
b1507	hipA	GeneID:946064	0.08903442814065063	0.31288680435929234	1	FALSE	FALSE	FALSE	NA	NA	NA
b1508	hipB	GeneID:946065	0.01919015198398946	0.08641845056723864	0.909907521993449	FALSE	FALSE	FALSE	NA	NA	NA
b1511	lsrK	GeneID:946069	0.3272631359035283	0.3504689804620527	1	FALSE	FALSE	FALSE	NA	NA	NA
b1512	lsrR	GeneID:946070	0.3192780096573071	0.616952284020301	1	FALSE	FALSE	FALSE	NA	NA	NA
b1513	lsrA	GeneID:945680	0.7203253961255716	0.8163278858018821	1	FALSE	FALSE	FALSE	NA	NA	NA
b1514	lsrC	GeneID:946105	0.2757924075101723	0.9549672395678972	1	FALSE	FALSE	FALSE	NA	NA	NA
b1515	lsrD	GeneID:946264	0.8864725709654613	0.7924637490258505	1	FALSE	FALSE	FALSE	NA	NA	NA
b1516	lsrB	GeneID:945418	0.27417390304161854	0.4848116030276125	0.7263598855600492	FALSE	FALSE	FALSE	NA	NA	NA
b1517	lsrF	GeneID:946071	0.7360567485792986	0.19824871710308384	1	FALSE	FALSE	FALSE	NA	NA	NA
b1518	lsrG	GeneID:946073	0.1995124548498013	NA	1	FALSE	NA	FALSE	NA	NA	NA
b1519	tam	GeneID:946074	2.212544608521693e-5	4.674926758100611e-6	1.1118567970695484e-24	TRUE	TRUE	TRUE	88.72069	31.84744	213.0052
b1520	yneE	GeneID:946188	0.2283365938132709	0.31962002601748185	1	FALSE	FALSE	FALSE	NA	NA	NA
b1521	uxaB	GeneID:945542	0.14258179758295983	0.6588294774780434	1	FALSE	FALSE	FALSE	NA	NA	NA
b1522	dgcF	GeneID:947422	7.097295769121441e-5	0.745457696726835	1	TRUE	FALSE	FALSE	NA	NA	NA
b1523	yneG	GeneID:946171	0.5381680684573431	0.6542613384398909	0.28837950685789	FALSE	FALSE	FALSE	NA	NA	NA
b1524	glsB	GeneID:944973	0.17878880417325935	0.35037196391965797	1	FALSE	FALSE	FALSE	NA	NA	NA
b1525	sad	GeneID:947440	0.10686953993032632	0.4476362856402646	0.7929389816932371	FALSE	FALSE	FALSE	NA	NA	NA
b1526	yneJ	GeneID:946079	0.9329527876709056	0.8594667550010021	0.7561374475461783	FALSE	FALSE	FALSE	NA	NA	NA
b1527	yneK	GeneID:946080	0.5654522337176923	0.04361067641694652	1	FALSE	FALSE	FALSE	NA	NA	NA
b1528	ydeA	GeneID:947218	0.707559229252205	0.2341737971555831	1	FALSE	FALSE	FALSE	NA	NA	NA
b1529	marC	GeneID:947132	2.3780896883314582e-14	0.13643404556121683	0.00432147448269188	TRUE	FALSE	TRUE	NA	NA	NA
b1530	marR	GeneID:945825	0.8615189643881146	0.3380554655259847	1	FALSE	FALSE	FALSE	NA	NA	NA
b1531	marA	GeneID:947613	0.3443151494864499	0.9791129512814868	1	FALSE	FALSE	FALSE	NA	NA	NA
b1532	marB	GeneID:946184	0.2913049097465991	0.6827958703242178	0.7450997061024306	FALSE	FALSE	FALSE	NA	NA	NA
b1533	eamA	GeneID:946081	0.876857314470902	0.1835759299799595	1	FALSE	FALSE	FALSE	NA	NA	NA
b1534	ydeE	GeneID:946083	0.377342671118417	0.03269389816621364	1	FALSE	FALSE	FALSE	NA	NA	NA
b1535	dgcZ	GeneID:946075	5.0064787271873694e-8	0.04474960948970828	1	TRUE	FALSE	FALSE	NA	NA	NA
b1536	ydeI	GeneID:946068	1.3916657321232343e-11	7.007032299162521e-5	1.5632810913549416e-8	TRUE	TRUE	TRUE	189.0567	23.72588	133.2593
b1537	ydeJ	GeneID:946067	8.508381237665928e-5	0.00213776346244941	0.9091634337012948	TRUE	TRUE	FALSE	280.796	2.519903	NA
b1538	dcp	GeneID:946084	2.2243615236475505e-5	0.10378688000603065	0.6115766840247161	TRUE	FALSE	FALSE	NA	NA	NA
b1539	ydfG	GeneID:946085	0.2558279437835661	0.1385262817365232	1	FALSE	FALSE	FALSE	NA	NA	NA
b1540	rspR	GeneID:946087	1.2007483068109875e-5	0.46083931145489265	1	TRUE	FALSE	FALSE	NA	NA	NA
b1541	ydfZ	GeneID:948796	0.4559528401923645	0.7754034332564144	1	FALSE	FALSE	FALSE	NA	NA	NA
b1542	ydfI	GeneID:945861	0.43448105660292846	0.3674121999042446	1	FALSE	FALSE	FALSE	NA	NA	NA
b1543	ydfJ	GeneID:38094960	0.0399224060438206	0.8974737415559232	1	FALSE	FALSE	FALSE	NA	NA	NA
b1544	ydfK	GeneID:947451	0.21628831197328088	0.19824871710308384	1	FALSE	FALSE	FALSE	NA	NA	NA
b1545	pinQ	GeneID:946088	0.09318319921663364	NA	1	FALSE	NA	FALSE	NA	NA	NA
b1547	stfQ	GeneID:946098	0.6645160468430231	NA	1	FALSE	NA	FALSE	NA	NA	NA
b1548	nohA	GeneID:946021	0.41140620482967194	NA	1	FALSE	NA	FALSE	NA	NA	NA
b1549	ydfO	GeneID:945992	0.6335470102258496	0.25354885739155164	1	FALSE	FALSE	FALSE	NA	NA	NA
b1550	gnsB	GeneID:946054	0.6562622490178008	0.9894307619470776	1	FALSE	FALSE	FALSE	NA	NA	NA
b1552	cspI	GeneID:946099	0.26314320313138007	0.21207402997876465	1	FALSE	FALSE	FALSE	NA	NA	NA
b1556	essQ	GeneID:946093	0.0087263169494433	NA	1	TRUE	NA	FALSE	281.5614	NA	NA
b1557	cspB	GeneID:946091	8.56619313067476e-6	0.5196802466325254	1	TRUE	FALSE	FALSE	288.5634	NA	NA
b1558	cspF	GeneID:946090	0.28002016608350744	0.05447382088399639	1	FALSE	FALSE	FALSE	NA	NA	NA
b1559	ydfT	GeneID:946103	0.6189783687959134	NA	1	FALSE	NA	FALSE	NA	NA	NA
b1560	ydfU	GeneID:946108	0.7163946819011385	0.13839181765339004	1	FALSE	FALSE	FALSE	NA	NA	NA
b1561	rem	GeneID:946109	0.0013164171390404	0.963392963246291	1	TRUE	FALSE	FALSE	NA	NA	NA
b1562	hokD	GeneID:948616	0.4631857925775321	0.00349053147202968	1	FALSE	TRUE	FALSE	NA	NA	NA
b1563	relE	GeneID:947549	0.25217468565669365	0.19678612273834947	1	FALSE	FALSE	FALSE	NA	NA	NA
b1564	relB	GeneID:948308	0.9113576862659818	0.6827958703242178	1	FALSE	FALSE	FALSE	NA	NA	NA
b1565	ydfV	GeneID:948801	0.6955783916691195	NA	1	FALSE	NA	FALSE	NA	NA	NA
b1566	flxA	GeneID:947392	0.15898043264784448	NA	0.10889134184597792	FALSE	NA	FALSE	NA	NA	NA
b1570	dicA	GeneID:946241	5.387529190019507e-4	0.3672495327792232	1	TRUE	FALSE	FALSE	NA	NA	NA
b1571	ydfA	GeneID:946082	0.9338363819281952	NA	0.116655111403173	FALSE	NA	FALSE	NA	NA	NA
b1573	ydfC	GeneID:946107	0.6789577883514254	NA	0.6359912049085841	FALSE	NA	FALSE	NA	NA	NA
b1574	dicF	GeneID:946140	0.40240269905039255	0.8594667550010021	1	FALSE	FALSE	FALSE	NA	NA	NA
b1580	rspB	GeneID:946127	0.9948053328947256	0.7781792928464362	1	FALSE	FALSE	FALSE	NA	NA	NA
b1581	rspA	GeneID:946126	0.36639910647026275	0.4274754948184192	1	FALSE	FALSE	FALSE	NA	NA	NA
b1582	ynfA	GeneID:946125	0.3353354099200309	0.7371929310099927	1	FALSE	FALSE	FALSE	NA	NA	NA
b1583	ynfB	GeneID:946119	0.00767691376952226	0.6832947753471974	0.7006963707794329	TRUE	FALSE	FALSE	NA	NA	NA
b1584	speG	GeneID:946117	9.663806008998028e-9	0.987872616572723	1	TRUE	FALSE	FALSE	228.01064	NA	NA
b1585	ynfC	GeneID:946131	0.00158816147210052	0.17175740766574712	9.881742379466154e-7	TRUE	FALSE	TRUE	NA	NA	72.32483
b1586	ynfD	GeneID:946133	1.9794101220445176e-06	7.531743665591096e-4	0.10086578712623552	TRUE	TRUE	FALSE	70.03	23.21104	NA
b1587	ynfE	GeneID:946135	2.248629417506572e-4	0.5392055452305726	1	TRUE	FALSE	FALSE	NA	NA	NA
b1588	ynfF	GeneID:945268	2.211517624554179e-8	0.7815327054226187	1	TRUE	FALSE	FALSE	NA	NA	NA
b1589	ynfG	GeneID:945638	0.01835851269417266	NA	0.9242261209969292	FALSE	NA	FALSE	NA	NA	NA
b1590	ynfH	GeneID:945822	1.9081083621050155e-12	0.47099700620778545	1	TRUE	FALSE	FALSE	NA	NA	NA
b1591	dmsD	GeneID:945987	9.404504824050669e-6	0.422324515575176	1	TRUE	FALSE	FALSE	NA	NA	NA
b1592	clcB	GeneID:947179	0.789009130110851	0.674771178646862	1	FALSE	FALSE	FALSE	NA	NA	NA
b1593	bidA	GeneID:944927	0.611151333926272	0.6757385017594786	1	FALSE	FALSE	FALSE	NA	NA	NA
b1594	mlc	GeneID:945510	0.05919478921091714	0.0189940083211869	1	FALSE	FALSE	FALSE	NA	NA	NA
b1595	ynfL	GeneID:946136	0.03024534706707831	0.8127769575118662	0.802414490836659	FALSE	FALSE	FALSE	NA	NA	NA
b1596	ynfM	GeneID:946138	9.28822223162428e-4	0.18863299964238836	1	TRUE	FALSE	FALSE	NA	NA	NA
b1597	asr	GeneID:945103	0.01931556433547742	0.9161539634220502	0.870812516750747	FALSE	FALSE	FALSE	NA	NA	NA
b1598	ydgD	GeneID:946436	4.759772855683013e-16	4.731864216806578e-6	4.8550865692711544e-15	TRUE	TRUE	TRUE	147.8527	11.45303	109.639
b1599	mdtI	GeneID:947333	7.4430572696651786e-9	0.13043164090389936	1	TRUE	FALSE	FALSE	NA	NA	NA
b1600	mdtJ	GeneID:946139	1.2603191400240929e-21	0.14768939564567243	1	TRUE	FALSE	FALSE	200.2205	NA	NA
b1601	tqsA	GeneID:946142	0.12250449370747546	0.8264395274150077	1	FALSE	FALSE	FALSE	NA	NA	NA
b1602	pntB	GeneID:946144	3.947651619220212e-15	0.05565015304638945	1	TRUE	FALSE	FALSE	NA	NA	NA
b1603	pntA	GeneID:946628	4.597151980261735e-12	0.01022777578886283	0.3521290473903736	TRUE	FALSE	FALSE	NA	NA	NA
b1604	ydgH	GeneID:945117	3.8842335559989025e-7	0.9006687202152401	0.9326336024297236	TRUE	FALSE	FALSE	NA	NA	NA
b1605	ydgI	GeneID:945159	0.40335940076927423	0.7723799325027473	1	FALSE	FALSE	FALSE	NA	NA	NA
b1606	folM	GeneID:949096	0.03016149479450341	0.6279152279702465	1	FALSE	FALSE	FALSE	NA	NA	NA
b1607	ydgC	GeneID:945156	2.4535704682394755e-11	0.4439269919193353	1	TRUE	FALSE	FALSE	NA	NA	NA
b1608	rstA	GeneID:946199	0.00100637891122948	0.02440207032248379	1	TRUE	FALSE	FALSE	NA	NA	NA
b1610	tus	GeneID:945135	0.7205699055045468	0.04957056155595325	1	FALSE	FALSE	FALSE	NA	NA	NA
b1611	fumC	GeneID:946147	0.07351941345015021	0.17826811456734898	0.8492937075327237	FALSE	FALSE	FALSE	NA	NA	NA
b1612	fumA	GeneID:946826	6.301860765567057e-14	6.8323175366874204e-9	0.2715096245348596	TRUE	TRUE	FALSE	63.74326	91.06962	NA
b1613	manA	GeneID:944840	4.4845537392024945e-5	0.5082555238650662	1	TRUE	FALSE	FALSE	NA	NA	NA
b1614	ydgA	GeneID:946172	8.770660327002328e-30	1.3145183289004671e-16	5.4914125316551515e-18	TRUE	TRUE	TRUE	NA	32.25733	113.5491
b1615	uidC	GeneID:944820	0.1322321317711189	NA	0.6762327775427652	FALSE	NA	FALSE	NA	NA	NA
b1616	uidB	GeneID:947484	0.02265220703802286	NA	1	FALSE	NA	FALSE	NA	NA	NA
b1617	uidA	GeneID:946149	0.00297851196177229	0.5193974436553482	1	TRUE	FALSE	FALSE	NA	NA	NA
b1618	uidR	GeneID:946150	0.3146053132802327	0.0725190364864212	0.9803828588710366	FALSE	FALSE	FALSE	NA	NA	NA
b1619	hdhA	GeneID:946151	1.2029285896004385e-4	2.1885178477700836e-9	1.1501223169957209e-5	TRUE	TRUE	TRUE	106.2185	28.90107	112.2921
b1620	malI	GeneID:947104	0.02500731783425274	0.6285860127892399	1	FALSE	FALSE	FALSE	NA	NA	NA
b1621	malX	GeneID:946009	0.02500731783425274	5.6948264321987506e-5	0.6864287697005711	FALSE	TRUE	FALSE	NA	NA	NA
b1622	malY	GeneID:945937	1.1232459300118744e-5	0.03744260076075123	0.9803868660693672	TRUE	FALSE	FALSE	255.60343	NA	NA
b1623	add	GeneID:945851	0.04309789835629195	0.02573246158731648	1	FALSE	FALSE	FALSE	NA	NA	NA
b1624	ydgJ	GeneID:947164	2.3941985923882213e-6	0.3799667992162936	1	TRUE	FALSE	FALSE	NA	NA	NA
b1625	cnu	GeneID:946152	2.2416182795087505e-4	0.3799667992162936	1	TRUE	FALSE	FALSE	NA	NA	NA
b1626	ydgK	GeneID:946154	1.2668921038382452e-4	0.8858834955844938	0.9075405023421392	TRUE	FALSE	FALSE	156.1694	NA	NA
b1627	rsxA	GeneID:946148	0.02610325353525271	0.7087854370054953	1	FALSE	FALSE	FALSE	NA	NA	NA
b1628	rsxB	GeneID:946146	0.6864300366663483	0.8907671625778345	0.24935033066024423	FALSE	FALSE	FALSE	NA	NA	NA
b1629	rsxC	GeneID:946137	0.7456564754227633	0.23343011524075555	1	FALSE	FALSE	FALSE	NA	NA	NA
b1630	rsxD	GeneID:946134	0.998246640709655	0.3058538366271631	1	FALSE	FALSE	FALSE	NA	NA	NA
b1631	rsxG	GeneID:946158	0.9689362177559288	0.5356860945235082	1	FALSE	FALSE	FALSE	NA	NA	NA
b1632	rsxE	GeneID:947509	0.6613869958130223	0.7782930397649287	1	FALSE	FALSE	FALSE	NA	NA	NA
b1633	nth	GeneID:947122	0.33619783589148994	0.42214265019574915	1	FALSE	FALSE	FALSE	NA	NA	NA
b1634	dtpA	GeneID:947436	0.12239728610471184	0.47769843902724224	1	FALSE	FALSE	FALSE	NA	NA	NA
b1635	gstA	GeneID:945758	0.6014287006458857	0.703376758977159	1	FALSE	FALSE	FALSE	NA	NA	NA
b1636	pdxY	GeneID:946162	0.00414520826741714	0.18601269072760931	0.4602854559692625	TRUE	FALSE	FALSE	NA	NA	NA
b1637	tyrS	GeneID:948855	2.79867405711747e-4	0.36003410165952876	1	TRUE	FALSE	FALSE	196.9411	NA	NA
b1638	pdxH	GeneID:946806	0.00385752516583945	0.4758046517792952	1	TRUE	FALSE	FALSE	NA	NA	NA
b1639	mliC	GeneID:946811	0.01707690124876042	0.2976612509671464	1	FALSE	FALSE	FALSE	NA	NA	NA
b1640	anmK	GeneID:946810	1.250995812464222e-9	0.2232970080772645	1	TRUE	FALSE	FALSE	NA	NA	NA
b1641	slyB	GeneID:946801	0.38546290478412576	0.6832212465954477	0.4966692426978566	FALSE	FALSE	FALSE	NA	NA	NA
b1642	slyA	GeneID:946167	0.00447267826893692	0.7321663130315742	1	TRUE	FALSE	FALSE	NA	NA	NA
b1643	ydhI	GeneID:947559	0.02001723914175959	0.8127769575118662	1	FALSE	FALSE	FALSE	NA	NA	NA
b1644	ydhJ	GeneID:946499	0.594098150489438	0.3991836837693453	1	FALSE	FALSE	FALSE	NA	NA	NA
b1645	ydhK	GeneID:946528	0.4887939281273817	0.7302682609953398	1	FALSE	FALSE	FALSE	NA	NA	NA
b1646	sodC	GeneID:945343	4.786631637321091e-27	0.14592878611239782	1.5547278156996048e-7	TRUE	FALSE	TRUE	134.2135	NA	123.9335
b1647	ydhF	GeneID:946960	0.00226994518854186	0.7033168365539216	1	TRUE	FALSE	FALSE	NA	NA	NA
b1648	ydhL	GeneID:946168	3.975493299375674e-7	0.3073978720148093	0.00388192580791021	TRUE	FALSE	TRUE	176.772	NA	NA
b1649	nemR	GeneID:946166	0.923748094488831	0.2970479455138784	0.9968038692096626	FALSE	FALSE	FALSE	NA	NA	NA
b1650	nemA	GeneID:946164	0.6640154631993845	0.528589560404378	1	FALSE	FALSE	FALSE	NA	NA	NA
b1651	gloA	GeneID:946161	5.196515833465868e-4	0.01085554428492383	0.0325363879020011	TRUE	FALSE	FALSE	NA	NA	NA
b1652	rnt	GeneID:946159	0.1581180312324037	0.67805917702289	1	FALSE	FALSE	FALSE	NA	NA	NA
b1653	lhr	GeneID:946156	0.09226657546482832	0.787234489051943	1	FALSE	FALSE	FALSE	NA	NA	NA
b1654	grxD	GeneID:946169	0.6613869958130223	0.6671925864945677	1	FALSE	FALSE	FALSE	NA	NA	NA
b1655	mepH	GeneID:945210	0.6050856607033605	0.330885317351583	1	FALSE	FALSE	FALSE	NA	NA	NA
b1656	sodB	GeneID:944953	3.5477050443328474e-14	0.41635655006652866	1	TRUE	FALSE	FALSE	NA	NA	NA
b1657	ydhP	GeneID:947340	0.5822996514025898	0.5602671658236621	0.6044312967784609	FALSE	FALSE	FALSE	NA	NA	NA
b1658	purR	GeneID:945226	6.060171107661053e-8	0.9006687202152401	1	TRUE	FALSE	FALSE	NA	NA	NA
b1659	punR	GeneID:945208	0.6882930666932421	0.11355005067020556	0.8399991509208354	FALSE	FALSE	FALSE	NA	NA	NA
b1660	punC	GeneID:946077	0.42710271890364127	0.6220733886325657	0.8027799938544922	FALSE	FALSE	FALSE	NA	NA	NA
b1661	cfa	GeneID:944811	1.4426183229409302e-47	1.8228779394264272e-6	9.315678040104276e-4	TRUE	TRUE	TRUE	227.5666	16.59582	NA
b1662	ribC	GeneID:945848	0.4587534726772802	0.07710133853876935	1	FALSE	FALSE	FALSE	NA	NA	NA
b1663	mdtK	GeneID:945883	0.7656086913802016	0.8127769575118662	1	FALSE	FALSE	FALSE	NA	NA	NA
b1664	ydhQ	GeneID:944851	1.6710617038366243e-9	1.4157367517421822e-4	0.12719290576081538	TRUE	TRUE	FALSE	NA	40.46785	NA
b1665	valV	GeneID:946170	0.44437295228240026	0.8597048916254432	0.9776781308723018	FALSE	FALSE	FALSE	NA	NA	NA
b1666	valW	GeneID:949069	0.512571089389355	0.5855832814163232	1	FALSE	FALSE	FALSE	NA	NA	NA
b1667	ydhR	GeneID:946177	0.00468702967863189	0.534264695498914	1	TRUE	FALSE	FALSE	NA	NA	NA
b1668	ydhS	GeneID:945786	2.1243872584863631e-13	1.3062443937282566e-21	4.51833317369607e-4	TRUE	TRUE	TRUE	160.1492	NA	NA
b1669	ydhT	GeneID:945960	0.5974541101556635	NA	1	FALSE	NA	FALSE	NA	NA	NA
b1670	ydhU	GeneID:945608	0.8384388142524366	NA	1	FALSE	NA	FALSE	NA	NA	NA
b1671	ydhX	GeneID:947308	0.22051483837379943	NA	0.3666820684823872	FALSE	NA	FALSE	NA	NA	NA
b1672	ydhW	GeneID:947180	0.5952978607843316	NA	0.2559195692618797	FALSE	NA	FALSE	NA	NA	NA
b1673	ydhV	GeneID:948756	0.11445900414536432	NA	1	FALSE	NA	FALSE	NA	NA	NA
b1674	ydhY	GeneID:948749	0.00169743315317089	NA	0.8448070997203788	TRUE	NA	FALSE	NA	NA	NA
b1675	fumD	GeneID:946180	0.22906401208674323	0.17821259101890302	0.05948538186983352	FALSE	FALSE	FALSE	NA	NA	NA
b1676	pykF	GeneID:946179	9.281430691108203e-34	1.8243044183754143e-4	0.20408449936590353	TRUE	TRUE	FALSE	NA	NA	NA
b1677	lpp	GeneID:946175	0.00860985030125285	0.7984831791145297	1	TRUE	FALSE	FALSE	NA	NA	NA
b1678	ldtE	GeneID:946174	7.389975840061221e-18	0.00324868345806586	3.826258122783256e-6	TRUE	TRUE	TRUE	169.1649	35.38837	221.778
b1679	sufE	GeneID:946173	2.3352893311795667e-10	0.8595461484963782	0.7684336685431736	TRUE	FALSE	FALSE	134.1069	NA	NA
b1680	sufS	GeneID:946185	5.4964264586731234e-12	0.7227015633934317	0.9803868660693672	TRUE	FALSE	FALSE	91.28404	NA	NA
b1681	sufD	GeneID:944878	1.0870547888626114e-15	0.3952404811841176	1	TRUE	FALSE	FALSE	95.03375	NA	NA
b1682	sufC	GeneID:946128	9.586120703775732e-11	0.23084193186852212	1	TRUE	FALSE	FALSE	99.08179	NA	NA
b1683	sufB	GeneID:945753	1.858774086165696e-21	0.6483064876870739	0.7221622232031102	TRUE	FALSE	FALSE	222.6449	NA	NA
b1684	sufA	GeneID:949014	3.785233518335182e-12	0.680748308266726	1	TRUE	FALSE	FALSE	102.6093	NA	NA
b1685	ydiH	GeneID:946194	0.9860967758959408	0.10378688000603065	1	FALSE	FALSE	FALSE	NA	NA	NA
b1686	menI	GeneID:946190	6.434715656441787e-4	0.5148577520714003	1	TRUE	FALSE	FALSE	136.1927	NA	NA
b1687	ydiJ	GeneID:946189	3.740930664693317e-10	0.7080526977575647	1	TRUE	FALSE	FALSE	NA	NA	NA
b1688	ydiK	GeneID:946183	0.0102480083711329	0.8264102580221391	0.2507194640457145	FALSE	FALSE	FALSE	NA	NA	NA
b1689	ydiL	GeneID:946181	0.09153206086302086	0.26811705378003464	0.9049584518268952	FALSE	FALSE	FALSE	NA	NA	NA
b1690	ydiM	GeneID:946196	0.9913598443358056	0.7002918571569255	1	FALSE	FALSE	FALSE	NA	NA	NA
b1691	ydiN	GeneID:946198	0.4814294204077744	NA	1	FALSE	NA	FALSE	NA	NA	NA
b1692	ydiB	GeneID:946200	0.5011135832615644	NA	1	FALSE	NA	FALSE	NA	NA	NA
b1693	aroD	GeneID:946210	0.4101038712505186	0.18724175177645033	1	FALSE	FALSE	FALSE	NA	NA	NA
b1695	ydiO	GeneID:945626	0.656169071788559	NA	1	FALSE	NA	FALSE	NA	NA	NA
b1696	ydiP	GeneID:945095	0.48987954185547505	0.6637588994188417	1	FALSE	FALSE	FALSE	NA	NA	NA
b1697	ydiQ	GeneID:946482	0.9575376326333528	NA	1	FALSE	NA	FALSE	NA	NA	NA
b1698	ydiR	GeneID:945688	0.20276782740188845	NA	0.05112700632428389	FALSE	NA	FALSE	NA	NA	NA
b1699	ydiS	GeneID:946212	0.26165151545690535	NA	1	FALSE	NA	FALSE	NA	NA	NA
b1701	fadK	GeneID:946213	5.516580292780009e-4	0.6772912119220225	0.5685184419160952	TRUE	FALSE	FALSE	266.80328	NA	NA
b1702	ppsA	GeneID:946209	1.7333296810236466e-12	0.00876030931909778	1	TRUE	TRUE	FALSE	43.35886	106.4533	NA
b1703	ppsR	GeneID:946207	0.7852146752274654	0.9077045926496607	1	FALSE	FALSE	FALSE	NA	NA	NA
b1704	aroH	GeneID:946229	0.8087225572890132	0.7655072277727337	0.9098748321163602	FALSE	FALSE	FALSE	NA	NA	NA
b1705	ydiE	GeneID:946205	6.198168699047301e-5	0.6295337846086779	1	TRUE	FALSE	FALSE	169.095	NA	NA
b1706	selO	GeneID:946219	0.14733545399654527	0.5756853374293013	1	FALSE	FALSE	FALSE	NA	NA	NA
b1707	rflP	GeneID:946217	0.9047551037107514	0.5942815266250382	0.26870132770821664	FALSE	FALSE	FALSE	NA	NA	NA
b1708	nlpC	GeneID:946220	0.39827947601981056	0.7573166158660172	0.03522504383714729	FALSE	FALSE	FALSE	NA	NA	NA
b1709	btuD	GeneID:945751	3.1726002725151824e-8	0.00709424636158357	2.8122901859316456e-17	TRUE	TRUE	TRUE	224.1744	30.35089	134.4754
b1710	btuE	GeneID:945915	3.161332120560921e-5	7.807002105339073e-4	4.195018683435323e-13	TRUE	TRUE	TRUE	73.16742	54.43763	163.8089
b1711	btuC	GeneID:945877	8.633886572042036e-7	0.8760594066347582	0.8478363125811013	TRUE	FALSE	FALSE	NA	NA	NA
b1712	ihfA	GeneID:945472	0.00387200827190255	0.4287975679839286	0.08412566477926883	TRUE	FALSE	FALSE	NA	NA	NA
b1713	pheT	GeneID:945382	0.578229672091607	0.0296125730061823	1	FALSE	FALSE	FALSE	NA	NA	NA
b1714	pheS	GeneID:946223	0.00106801366579842	0.2866809028249305	0.9091634337012948	TRUE	FALSE	FALSE	201.27883	NA	NA
b1715	pheM	GeneID:947212	0.08379043461856175	0.407110201057328	0.9988397882414046	FALSE	FALSE	FALSE	NA	NA	NA
b1716	rplT	GeneID:945152	0.7392906586696038	0.02595040856021185	0.9738927299454851	FALSE	FALSE	FALSE	NA	NA	NA
b1717	rpmI	GeneID:946349	0.9223662696031883	0.09153705880066663	0.7993734091930751	FALSE	FALSE	FALSE	NA	NA	NA
b1718	infC	GeneID:946225	0.02935141614322596	0.036266679908952	1	FALSE	FALSE	FALSE	NA	NA	NA
b1719	thrS	GeneID:946222	9.95064332720916e-4	0.8657357499976647	1	TRUE	FALSE	FALSE	NA	NA	NA
b1722	ydiY	GeneID:946218	0.7852146752274654	0.2721641451442401	0.5634538106335897	FALSE	FALSE	FALSE	NA	NA	NA
b1724	ydiZ	GeneID:946232	2.2653417109023872e-8	2.675334958563887e-9	4.68538793730124e-13	TRUE	TRUE	TRUE	219.6521	19.37547	121.9369
b1725	yniA	GeneID:946236	0.7331069204391273	0.8171483317120669	0.091162743109517	FALSE	FALSE	FALSE	NA	NA	NA
b1726	yniB	GeneID:945140	1.0600929950856576e-6	0.8594667550010021	0.438967607647682	TRUE	FALSE	FALSE	NA	NA	NA
b1727	hxpB	GeneID:945632	0.00123245431523059	0.3672991202847628	1	TRUE	FALSE	FALSE	NA	NA	NA
b1728	ydjM	GeneID:945644	0.2501197627885646	0.2881171932229644	1	FALSE	FALSE	FALSE	NA	NA	NA
b1729	tcyP	GeneID:946238	0.5306922649533805	0.09264016694490872	0.9989365253550232	FALSE	FALSE	FALSE	NA	NA	NA
b1730	ydjO	GeneID:946237	0.154577390362667	NA	0.6793708246381835	FALSE	NA	FALSE	NA	NA	NA
b1731	cedA	GeneID:946235	0.16523285705224422	0.42138250271172334	1	FALSE	FALSE	FALSE	NA	NA	NA
b1732	katE	GeneID:946234	5.775088092236639e-6	0.01946746047528012	4.592211031920307e-28	TRUE	FALSE	TRUE	99.3544	NA	165.1237
b1733	chbG	GeneID:946231	6.650385589674916e-5	0.367854228852501	1	TRUE	FALSE	FALSE	250.56399	NA	NA
b1734	chbF	GeneID:946266	0.00426613082969753	NA	1	TRUE	NA	FALSE	267.21889	NA	NA
b1735	chbR	GeneID:946247	0.2459391851923178	0.789606045545142	0.5356545076846344	FALSE	FALSE	FALSE	NA	NA	NA
b1736	chbA	GeneID:946244	0.09283900345878068	NA	0.8765403642209153	FALSE	NA	FALSE	NA	NA	NA
b1737	chbC	GeneID:945982	0.2790294612280704	0.4603339053259192	1	FALSE	FALSE	FALSE	NA	NA	NA
b1738	chbB	GeneID:945339	0.05619932949658324	0.796994983156265	0.7450997061024306	FALSE	FALSE	FALSE	NA	NA	NA
b1739	osmE	GeneID:945305	5.164412601175013e-16	6.046283290716841e-7	1.1216373353203305e-50	TRUE	TRUE	TRUE	92.37897	28.45275	137.8479
b1741	cho	GeneID:948996	0.6394462314768554	0.2347633523660382	1	FALSE	FALSE	FALSE	NA	NA	NA
b1742	ves	GeneID:946245	0.7976018838801432	NA	1	FALSE	NA	FALSE	NA	NA	NA
b1743	spy	GeneID:946253	0.9239944182266712	2.494751575636248e-13	0.5776414830626461	FALSE	TRUE	FALSE	NA	29.71784	NA
b1744	astE	GeneID:946256	0.2277477290768223	0.30706106901168706	0.00500009546062902	FALSE	FALSE	TRUE	NA	NA	230.7932
b1745	astB	GeneID:946259	0.1308042002843181	0.2790273120542587	0.00216948034938255	FALSE	FALSE	TRUE	NA	NA	140.252
b1746	astD	GeneID:946260	0.3794018401001149	0.8760594066347582	0.06961963659957264	FALSE	FALSE	FALSE	NA	NA	NA
b1747	astA	GeneID:946261	0.5133286428094714	0.2419469451647211	0.00220567388668363	FALSE	FALSE	TRUE	NA	NA	225.5659
b1748	astC	GeneID:946255	0.06447968387364977	0.6168573810179089	0.11682812633108636	FALSE	FALSE	FALSE	NA	NA	NA
b1749	xthA	GeneID:946254	0.8680159216820674	0.9241289136409424	1	FALSE	FALSE	FALSE	NA	NA	NA
b1750	ydjX	GeneID:946250	0.7879350625225618	NA	0.9143042483503736	FALSE	NA	FALSE	NA	NA	NA
b1751	ydjY	GeneID:946248	0.5181237624385588	NA	1	FALSE	NA	FALSE	NA	NA	NA
b1752	ydjZ	GeneID:946269	0.5766966892764867	NA	1	FALSE	NA	FALSE	NA	NA	NA
b1753	ynjA	GeneID:946270	0.14679932594173575	NA	0.9407302348933688	FALSE	NA	FALSE	NA	NA	NA
b1754	ynjB	GeneID:946271	0.05809474566629132	0.6353644060153557	1	FALSE	FALSE	FALSE	NA	NA	NA
b1755	ynjC	GeneID:946273	0.14616253792177014	0.9075625093818592	1	FALSE	FALSE	FALSE	NA	NA	NA
b1756	ynjD	GeneID:944965	0.6187470673149074	0.8633723414972719	0.48756924146043673	FALSE	FALSE	FALSE	NA	NA	NA
b1757	ynjE	GeneID:946505	0.1462893760819964	0.6832212465954477	1	FALSE	FALSE	FALSE	NA	NA	NA
b1758	ynjF	GeneID:946221	0.2778246735779757	0.8208355832572559	1	FALSE	FALSE	FALSE	NA	NA	NA
b1759	nudG	GeneID:946277	0.4524860016087758	0.6736605261888913	1	FALSE	FALSE	FALSE	NA	NA	NA
b1760	ynjH	GeneID:946279	0.8957853189799361	0.4781893694103855	0.9015085189476364	FALSE	FALSE	FALSE	NA	NA	NA
b1761	gdhA	GeneID:946802	5.5249948991701026e-11	0.5997675904529339	1	TRUE	FALSE	FALSE	NA	NA	NA
b1762	ynjI	GeneID:946239	0.8652228336946394	0.8330080508767046	1	FALSE	FALSE	FALSE	NA	NA	NA
b1763	topB	GeneID:946141	1.6550772466448766e-16	0.00525259190676621	0.12193211652554437	TRUE	TRUE	FALSE	NA	NA	NA
b1764	selD	GeneID:946768	7.537780734613423e-10	0.26574828780519505	0.31957350653816247	TRUE	FALSE	FALSE	NA	NA	NA
b1765	ydjA	GeneID:945964	9.62408237720162e-16	0.131696267259109	0.9898077244807142	TRUE	FALSE	FALSE	NA	NA	NA
b1766	sppA	GeneID:946281	6.094046095075336e-9	2.9132040773022195e-4	1	TRUE	TRUE	FALSE	NA	NA	NA
b1767	ansA	GeneID:946278	0.02622439519673725	0.4756444045943992	0.9334766966746108	FALSE	FALSE	FALSE	NA	NA	NA
b1768	pncA	GeneID:946276	0.24562161284150943	0.7756635305183243	1	FALSE	FALSE	FALSE	NA	NA	NA
b1769	ydjE	GeneID:946274	0.0195078725392962	0.09861112009853826	1	FALSE	FALSE	FALSE	NA	NA	NA
b1770	ydjF	GeneID:946272	0.2472550470800259	6.868418691761402e-4	1	FALSE	TRUE	FALSE	NA	10.5721	NA
b1771	ydjG	GeneID:946283	0.15824589381386364	NA	1	FALSE	NA	FALSE	NA	NA	NA
b1772	ydjH	GeneID:946285	0.11916975491450808	NA	1	FALSE	NA	FALSE	NA	NA	NA
b1773	ydjI	GeneID:946291	0.03369111415656344	NA	1	FALSE	NA	FALSE	NA	NA	NA
b1774	ydjJ	GeneID:946292	0.4439953523844601	NA	1	FALSE	NA	FALSE	NA	NA	NA
b1775	ydjK	GeneID:946293	0.21990765513225752	NA	1	FALSE	NA	FALSE	NA	NA	NA
b1776	ydjL	GeneID:946299	0.03899745873359177	0.793365122156115	1	FALSE	FALSE	FALSE	NA	NA	NA
b1777	yeaC	GeneID:947074	5.726958756389048e-5	0.00144343814475341	0.9539236243564304	TRUE	TRUE	FALSE	NA	NA	NA
b1778	msrB	GeneID:947188	1.709578224135494e-17	1.079032191286692e-4	0.6762327775427652	TRUE	TRUE	FALSE	NA	NA	NA
b1779	gapA	GeneID:947679	3.488478514747468e-9	0.11355005067020556	1	TRUE	FALSE	FALSE	NA	NA	NA
b1780	yeaD	GeneID:946572	0.8282730043770704	0.12954292764236466	1	FALSE	FALSE	FALSE	NA	NA	NA
b1781	yeaE	GeneID:946302	0.03428369603199044	0.10699327172482943	1	FALSE	FALSE	FALSE	NA	NA	NA
b1782	mipA	GeneID:946301	0.00784567296702701	0.0232696240247287	1	TRUE	FALSE	FALSE	210.4888	NA	NA
b1783	yeaG	GeneID:946297	2.7482880218767632e-21	1.4151200010835999e-12	1.332562936260872e-64	TRUE	TRUE	TRUE	124.6574	30.07923	132.1585
b1784	yeaH	GeneID:946296	1.0694540368174599e-11	3.826162591904724e-5	8.61026586885853e-42	TRUE	TRUE	TRUE	102.9047	29.93505	138.5374
b1785	cdgI	GeneID:946366	0.17899260886291485	0.13322963889200162	0.9242261209969292	FALSE	FALSE	FALSE	NA	NA	NA
b1786	dgcJ	GeneID:946290	0.5476618588219933	0.9942463733478036	1	FALSE	FALSE	FALSE	NA	NA	NA
b1787	yeaK	GeneID:946303	6.788800397597932e-16	0.4988665905358491	1	TRUE	FALSE	FALSE	NA	NA	NA
b1788	yoaI	GeneID:946294	0.8692514948826174	NA	0.37542215088031816	FALSE	NA	FALSE	NA	NA	NA
b1789	yeaL	GeneID:946307	0.00240939185429391	0.9913109382719606	1	TRUE	FALSE	FALSE	237.59069	NA	NA
b1790	nimR	GeneID:946590	6.066323721847598e-4	0.693776009812424	1	TRUE	FALSE	FALSE	NA	NA	NA
b1791	nimT	GeneID:946309	0.8721111871780424	0.9894307619470776	1	FALSE	FALSE	FALSE	NA	NA	NA
b1792	yeaO	GeneID:945675	0.76472234475513	0.4197592135145764	1	FALSE	FALSE	FALSE	NA	NA	NA
b1793	yoaF	GeneID:946310	6.3805806580079e-20	0.5008408863369663	1	TRUE	FALSE	FALSE	NA	NA	NA
b1794	dgcP	GeneID:948969	4.246452357919182e-7	0.00396184510292545	1	TRUE	TRUE	FALSE	NA	60.38581	NA
b1795	yeaQ	GeneID:946311	2.0441161126969217e-21	6.332665479117175e-31	9.426781169650952e-71	TRUE	TRUE	TRUE	140.225	6.667335	140.2013
b1796	yoaG	GeneID:946314	0.6723136001622211	NA	1	FALSE	NA	FALSE	NA	NA	NA
b1797	yeaR	GeneID:946317	0.7833261873081697	0.3197003195219326	0.8360125667495787	FALSE	FALSE	FALSE	NA	NA	NA
b1798	leuE	GeneID:946157	2.0836473648832983e-5	0.6353644060153557	0.9749262425177816	TRUE	FALSE	FALSE	NA	NA	NA
b1799	dmlR	GeneID:946316	0.17252527858261651	0.00281476210197075	0.6214642581914207	FALSE	TRUE	FALSE	NA	NA	NA
b1800	dmlA	GeneID:946319	0.07427329071760096	0.933378211631204	1	FALSE	FALSE	FALSE	NA	NA	NA
b1801	yeaV	GeneID:947326	0.45496622976327633	0.16322041095496545	0.8295026453299473	FALSE	FALSE	FALSE	NA	NA	NA
b1802	yeaW	GeneID:946325	0.5721278857070605	NA	0.5302237609493483	FALSE	NA	FALSE	NA	NA	NA
b1803	yeaX	GeneID:946329	0.9663287144244684	0.409487337052432	0.5561032283134256	FALSE	FALSE	FALSE	NA	NA	NA
b1804	rnd	GeneID:946328	0.01703164469536111	0.26884956491782747	1	FALSE	FALSE	FALSE	NA	NA	NA
b1805	fadD	GeneID:946327	0.04264654774628394	0.04037377968944846	0.9776781308723018	FALSE	FALSE	FALSE	NA	NA	NA
b1806	yeaY	GeneID:946312	0.3375907128695069	0.02887800335180125	1	FALSE	FALSE	FALSE	NA	NA	NA
b1807	tsaB	GeneID:946304	0.0323568153153344	0.38567389428786	0.7450997061024306	FALSE	FALSE	FALSE	NA	NA	NA
b1808	yoaA	GeneID:946305	1.8178300335319674e-7	0.6620935905847132	1	TRUE	FALSE	FALSE	NA	NA	NA
b1809	yoaB	GeneID:946357	1.3031060052019135e-17	0.01594012172820532	1	TRUE	FALSE	FALSE	233.2827	NA	NA
b1810	yoaC	GeneID:946308	1.0890042143624254e-17	8.950649497750381e-7	3.0348638784988623e-20	TRUE	TRUE	TRUE	165.372	22.96471	105.657
b1811	yoaH	GeneID:946346	0.3125845315153639	0.6483064876870739	1	FALSE	FALSE	FALSE	NA	NA	NA
b1812	pabB	GeneID:946337	0.5010330984770807	0.00449494348415168	0.950515369381048	FALSE	TRUE	FALSE	NA	NA	NA
b1813	nudL	GeneID:946330	0.674023077300426	0.7624746133100828	0.3034750729975597	FALSE	FALSE	FALSE	NA	NA	NA
b1814	sdaA	GeneID:946331	2.258867766606707e-6	0.5153705914691523	1	TRUE	FALSE	FALSE	NA	NA	NA
b1815	pdeD	GeneID:946336	1.8233639294755374e-10	0.5417777385947545	0.08786437980622412	TRUE	FALSE	FALSE	109.2433	NA	NA
b1816	yoaE	GeneID:946335	5.5478476594011615e-22	0.00618260221395675	1	TRUE	TRUE	FALSE	NA	NA	NA
b1817	manX	GeneID:946334	0.9670372333417244	5.25317187535455e-14	1	FALSE	TRUE	FALSE	NA	NA	NA
b1818	manY	GeneID:946332	0.9488176719715444	1.0178476534421193e-12	1	FALSE	TRUE	FALSE	NA	NA	NA
b1819	manZ	GeneID:946342	0.97700755871408	4.9717038208768497e-14	1	FALSE	TRUE	FALSE	NA	NA	NA
b1820	yobD	GeneID:946343	0.9405921415233016	5.542600655493111e-8	1	FALSE	TRUE	FALSE	NA	NA	NA
b1821	mntP	GeneID:946341	0.01057290858691961	0.5988063874036418	1	FALSE	FALSE	FALSE	NA	NA	NA
b1822	rlmA	GeneID:946340	0.8019066801834337	0.2850112716320301	1	FALSE	FALSE	FALSE	NA	NA	NA
b1823	cspC	GeneID:946339	0.8221047594546773	0.01675024149943233	0.5285545093846397	FALSE	FALSE	FALSE	NA	NA	NA
b1824	yobF	GeneID:946338	0.00198051028074127	0.00230882020782612	1	TRUE	TRUE	FALSE	NA	NA	NA
b1825	yebO	GeneID:946350	0.9454624399932906	0.6483064876870739	1	FALSE	FALSE	FALSE	NA	NA	NA
b1826	mgrB	GeneID:946351	0.12890241113952694	0.7815327054226187	1	FALSE	FALSE	FALSE	NA	NA	NA
b1827	kdgR	GeneID:946129	0.02044238496055194	0.641258307114958	0.32370093949593265	FALSE	FALSE	FALSE	NA	NA	NA
b1828	yebQ	GeneID:946048	0.05021211389802106	0.8429129865784937	1	FALSE	FALSE	FALSE	NA	NA	NA
b1829	htpX	GeneID:946076	8.787425842174132e-21	0.00105807982196763	0.7136188163599823	TRUE	TRUE	FALSE	NA	32.0659	NA
b1830	prc	GeneID:946096	1.5826650589785887e-4	0.00149719068625013	1	TRUE	TRUE	FALSE	NA	NA	NA
b1831	proQ	GeneID:948950	0.3624787762787922	0.0701025613480465	0.9686612386756284	FALSE	FALSE	FALSE	NA	NA	NA
b1832	msrC	GeneID:946086	0.6723136001622211	0.02123647961405655	0.3005812721017792	FALSE	FALSE	FALSE	NA	NA	NA
b1833	letA	GeneID:946353	1.2635373563590582e-5	0.23074384956093516	0.27119983623488714	TRUE	FALSE	FALSE	NA	NA	NA
b1834	letB	GeneID:946352	1.4129135913863961e-8	0.00267796573334857	4.774169551070252e-4	TRUE	TRUE	TRUE	220.0949	NA	227.5265
b1835	rsmF	GeneID:946348	0.6187470673149074	0.6295337846086779	1	FALSE	FALSE	FALSE	NA	NA	NA
b1836	yebV	GeneID:946347	9.062545066105784e-26	3.511136500119124e-9	5.965694412662975e-59	TRUE	TRUE	TRUE	225.8576	NA	141.2052
b1837	yebW	GeneID:946354	3.7031542144950974e-23	2.1885178477700836e-9	6.742487932338199e-11	TRUE	TRUE	TRUE	103.2974	38.3279	NA
b1838	pphA	GeneID:946356	6.973794107750682e-4	7.531743665591096e-4	4.033782727500475e-7	TRUE	TRUE	TRUE	NA	39.44774	164.1931
b1839	yebY	GeneID:947014	0.4378997214318482	0.1586309668435483	0.42937697581383977	FALSE	FALSE	FALSE	NA	NA	NA
b1840	yebZ	GeneID:947078	2.663458249620326e-4	0.06767926015608075	1	TRUE	FALSE	FALSE	235.88969	NA	NA
b1841	yobA	GeneID:948315	1.0542125723415506e-5	0.82111648144075	1	TRUE	FALSE	FALSE	NA	NA	NA
b1842	holE	GeneID:947471	0.41772184000901025	0.2691398103894573	0.8039451607674716	FALSE	FALSE	FALSE	NA	NA	NA
b1843	yobB	GeneID:948329	0.00387753398592403	0.9411044914203828	0.9976186003170462	TRUE	FALSE	FALSE	NA	NA	NA
b1844	exoX	GeneID:946361	0.00188039246911509	0.6378435175696568	1	TRUE	FALSE	FALSE	NA	NA	NA
b1845	ptrB	GeneID:946358	5.5198969672372616e-12	0.00409328562767968	0.1843055570242675	TRUE	TRUE	FALSE	NA	29.96241	NA
b1846	yebE	GeneID:946355	0.00996684963641754	0.6478260138366752	1	TRUE	FALSE	FALSE	NA	NA	NA
b1847	yebF	GeneID:946363	8.838258769035846e-28	1.9843378446743892e-18	5.64292467616978e-83	TRUE	TRUE	TRUE	118.4277	19.35394	143.1056
b1848	yebG	GeneID:946364	0.1923674361016617	0.01650550320734019	1	FALSE	FALSE	FALSE	NA	NA	NA
b1849	purT	GeneID:946368	0.01067848305348571	0.42334260553108655	1	FALSE	FALSE	FALSE	NA	NA	NA
b1850	eda	GeneID:946367	0.00852020407097178	0.01578887061501926	1	TRUE	FALSE	FALSE	234.15003	NA	NA
b1851	edd	GeneID:946362	0.1196580378330588	0.6474544622797717	1	FALSE	FALSE	FALSE	NA	NA	NA
b1852	zwf	GeneID:946370	0.9150623366896954	5.554658361909231e-7	1	FALSE	TRUE	FALSE	NA	NA	NA
b1853	yebK	GeneID:946373	4.7455115111223095e-6	0.00244730436195419	1	TRUE	TRUE	FALSE	NA	NA	NA
b1854	pykA	GeneID:946527	0.00520669786091507	0.33822177760609357	1	TRUE	FALSE	FALSE	NA	NA	NA
b1855	lpxM	GeneID:945143	0.605020586867946	0.4271352903169584	1	FALSE	FALSE	FALSE	NA	NA	NA
b1856	mepM	GeneID:946376	6.508166883694296e-10	0.00661633912270049	0.9075405023421392	TRUE	TRUE	FALSE	NA	110.5058	NA
b1857	znuA	GeneID:946375	3.774939612347493e-15	0.02571464072095887	1	TRUE	FALSE	FALSE	217.64277	NA	NA
b1858	znuC	GeneID:946374	0.00676611031108449	0.757236103044565	0.8835561872263511	TRUE	FALSE	FALSE	NA	NA	NA
b1859	znuB	GeneID:946372	0.070590740855154	0.3899458607883427	1	FALSE	FALSE	FALSE	NA	NA	NA
b1860	ruvB	GeneID:946371	0.06224831946118649	0.5378652520523023	1	FALSE	FALSE	FALSE	NA	NA	NA
b1861	ruvA	GeneID:946369	4.48935833877721e-10	0.07725566789058759	0.9756886575676336	TRUE	FALSE	FALSE	NA	NA	NA
b1862	yebB	GeneID:946377	0.8044874224906046	NA	1	FALSE	NA	FALSE	NA	NA	NA
b1863	ruvC	GeneID:946378	0.03042352050342359	0.3423770615778761	1	FALSE	FALSE	FALSE	NA	NA	NA
b1864	yebC	GeneID:946379	0.5678891336541284	0.2621456263867053	0.387771765980686	FALSE	FALSE	FALSE	NA	NA	NA
b1865	nudB	GeneID:946383	0.06392301661997778	0.45707904931662063	0.893896187397956	FALSE	FALSE	FALSE	NA	NA	NA
b1866	aspS	GeneID:946385	0.00297964560610597	0.5823731773816538	1	TRUE	FALSE	FALSE	227.76517	NA	NA
b1867	yecD	GeneID:946384	8.406288699326245e-4	0.02180743386606323	0.8478363125811013	TRUE	FALSE	FALSE	NA	NA	NA
b1868	yecE	GeneID:946382	0.03935199019351817	0.8646372424074219	1	FALSE	FALSE	FALSE	NA	NA	NA
b1869	yecN	GeneID:946381	0.01729373771493209	0.8723415499674106	0.01327073841497267	FALSE	FALSE	FALSE	NA	NA	NA
b1870	cmoA	GeneID:946380	0.2013848316644878	0.2866809028249305	1	FALSE	FALSE	FALSE	NA	NA	NA
b1871	cmoB	GeneID:946387	0.3276307410062179	0.8292941391452356	1	FALSE	FALSE	FALSE	NA	NA	NA
b1872	torZ	GeneID:946389	3.1058672769831134e-4	0.94333137846551	1	TRUE	FALSE	FALSE	NA	NA	NA
b1873	torY	GeneID:946490	0.3406255089295464	NA	0.8741897208399579	FALSE	NA	FALSE	NA	NA	NA
b1874	cutC	GeneID:2847756	0.5889097269093291	0.3719167552269929	1	FALSE	FALSE	FALSE	NA	NA	NA
b1875	yecM	GeneID:946415	0.2887801992018308	0.6875970559780369	0.6804066396250669	FALSE	FALSE	FALSE	NA	NA	NA
b1876	argS	GeneID:946452	0.2013848316644878	0.5356860945235082	1	FALSE	FALSE	FALSE	NA	NA	NA
b1877	yecT	GeneID:946511	0.7263356709795363	0.3453913493678011	0.8592065579878355	FALSE	FALSE	FALSE	NA	NA	NA
b1878	flhE	GeneID:946094	0.08925777359908343	NA	0.8934516705895655	FALSE	NA	FALSE	NA	NA	NA
b1879	flhA	GeneID:946390	0.08899493959748957	NA	0.9049584518268952	FALSE	NA	FALSE	NA	NA	NA
b1880	flhB	GeneID:946391	0.0962045868323747	NA	1	FALSE	NA	FALSE	NA	NA	NA
b1881	cheZ	GeneID:946392	0.9521448296413426	NA	1	FALSE	NA	FALSE	NA	NA	NA
b1882	cheY	GeneID:946393	0.9847514313463728	NA	1	FALSE	NA	FALSE	NA	NA	NA
b1884	cheR	GeneID:946396	0.8019066801834337	NA	0.7437709383272317	FALSE	NA	FALSE	NA	NA	NA
b1885	tap	GeneID:946397	0.587765198074161	NA	1	FALSE	NA	FALSE	NA	NA	NA
b1886	tar	GeneID:946399	0.5903427783761709	NA	0.04346833162692737	FALSE	NA	FALSE	NA	NA	NA
b1887	cheW	GeneID:946400	0.3717762165726371	NA	1	FALSE	NA	FALSE	NA	NA	NA
b1888	cheA	GeneID:946401	0.03512964298073649	NA	1	FALSE	NA	FALSE	NA	NA	NA
b1890	motA	GeneID:947564	0.9722609737443628	NA	1	FALSE	NA	FALSE	NA	NA	NA
b1891	flhC	GeneID:947280	0.00733273352310363	NA	0.32783343711494023	TRUE	NA	FALSE	NA	NA	NA
b1892	flhD	GeneID:945442	7.097295769121441e-5	0.3404036992777636	0.3527847717139776	TRUE	FALSE	FALSE	212.82495	NA	NA
b1895	uspC	GeneID:946404	1.1201123028454234e-4	0.00302402355603156	0.9157734196356992	TRUE	TRUE	FALSE	NA	NA	NA
b1896	otsA	GeneID:946405	3.030832650733195e-21	8.384302682885288e-36	8.069709410051325e-32	TRUE	TRUE	TRUE	101.916	40.16784	123.934
b1897	otsB	GeneID:946406	1.1803912118603941e-17	1.1647210545493122e-10	2.7292258933979116e-17	TRUE	TRUE	TRUE	151.2198	36.36617	159.4521
b4460	araH	GeneID:948923	0.9136694235910068	0.20025956016307248	1	FALSE	FALSE	FALSE	NA	NA	NA
b1902	ftnB	GeneID:946407	1.2615990898774375e-11	0.41777752580222055	1	TRUE	FALSE	FALSE	NA	NA	NA
b1904	yecR	GeneID:946386	0.7261419341807616	NA	0.9185219172154804	FALSE	NA	FALSE	NA	NA	NA
b1905	ftnA	GeneID:946410	2.0205162006112385e-8	0.9983140215734948	0.7506583467809401	TRUE	FALSE	FALSE	NA	NA	NA
b1906	yecH	GeneID:946411	7.398410195338663e-7	0.29030568203672963	0.00216948034938255	TRUE	FALSE	TRUE	114.8145	NA	NA
b1907	tyrP	GeneID:946412	0.9420381776655428	0.965653889771876	1	FALSE	FALSE	FALSE	NA	NA	NA
b1908	yecA	GeneID:945061	7.858164813658531e-10	0.397785044452997	1	TRUE	FALSE	FALSE	NA	NA	NA
b1909	leuZ	GeneID:945662	0.00148934143275911	0.7784344790857568	1	TRUE	FALSE	FALSE	200.17044	NA	NA
b1910	cysT	GeneID:946414	0.00996684963641754	0.5050093338978803	1	TRUE	FALSE	FALSE	190.3893	NA	NA
b1911	glyW	GeneID:946416	0.01149310967613888	0.41420553380006897	0.939589670774152	FALSE	FALSE	FALSE	NA	NA	NA
b1912	pgsA	GeneID:945791	2.0499775392624178e-10	0.03650336357298636	1	TRUE	FALSE	FALSE	NA	NA	NA
b1913	uvrC	GeneID:947203	0.587711651478993	2.5225442222647796e-6	1	FALSE	TRUE	FALSE	NA	NA	NA
b1914	uvrY	GeneID:946424	1.212799910698581e-17	0.57826009985174	1	TRUE	FALSE	FALSE	NA	NA	NA
b1915	yecF	GeneID:946420	0.1325178638632163	0.83933986092337	0.747872653874109	FALSE	FALSE	FALSE	NA	NA	NA
b1916	sdiA	GeneID:946421	0.9096336869934186	0.3192529633856747	1	FALSE	FALSE	FALSE	NA	NA	NA
b1917	tcyN	GeneID:946422	0.8781676137568696	0.5149714585840268	0.18808437310040604	FALSE	FALSE	FALSE	NA	NA	NA
b1918	tcyL	GeneID:949105	0.9522500419234928	0.7474915374131074	0.9803828588710366	FALSE	FALSE	FALSE	NA	NA	NA
b1919	dcyD	GeneID:946831	0.8394379642729318	0.9971208903099904	0.8230489666431137	FALSE	FALSE	FALSE	NA	NA	NA
b1920	tcyJ	GeneID:948833	0.32661759366488574	0.02109436799002021	0.10943573429625368	FALSE	FALSE	FALSE	NA	NA	NA
b1921	fliZ	GeneID:946833	0.856824022509617	NA	0.7566663901296315	FALSE	NA	FALSE	NA	NA	NA
b1922	fliA	GeneID:948824	0.09529535783500336	NA	1	FALSE	NA	FALSE	NA	NA	NA
b1923	fliC	GeneID:949101	0.04694456051991493	0.5510856645965636	0.986039384955638	FALSE	FALSE	FALSE	NA	NA	NA
b1924	fliD	GeneID:946428	0.8775867352008349	0.6212260791121047	0.9660862372908864	FALSE	FALSE	FALSE	NA	NA	NA
b1927	amyA	GeneID:946434	5.3588022236718065e-15	6.259134806450751e-9	3.1690310482385335e-60	TRUE	TRUE	TRUE	85.46351	31.48136	149.4366
b1928	yedD	GeneID:949082	0.01988562797969107	0.3608925967576464	1	FALSE	FALSE	FALSE	NA	NA	NA
b1929	yedE	GeneID:945192	1.9402672258706305e-8	0.02723508852022999	1	TRUE	FALSE	FALSE	53.01757	NA	NA
b1930	yedF	GeneID:946909	0.00687203840247264	0.35488806425184827	1	TRUE	FALSE	FALSE	48.69951	NA	NA
b1931	yedK	GeneID:946435	0.00101946680186073	NA	0.00559861266071072	TRUE	NA	TRUE	NA	NA	223.1937
b1932	yedL	GeneID:946437	0.9722751288105858	NA	1	FALSE	NA	FALSE	NA	NA	NA
b1937	fliE	GeneID:946446	0.5903427783761709	NA	1	FALSE	NA	FALSE	NA	NA	NA
b1938	fliF	GeneID:946448	0.2477045874050225	NA	0.33622043266283674	FALSE	NA	FALSE	NA	NA	NA
b1939	fliG	GeneID:946451	0.5556992201662347	NA	0.8075583007551622	FALSE	NA	FALSE	NA	NA	NA
b1940	fliH	GeneID:946456	0.9999983765053104	NA	1	FALSE	NA	FALSE	NA	NA	NA
b1941	fliI	GeneID:946457	0.6790202581972922	NA	1	FALSE	NA	FALSE	NA	NA	NA
b1944	fliL	GeneID:946443	0.5603179363682681	NA	1	FALSE	NA	FALSE	NA	NA	NA
b1945	fliM	GeneID:946442	0.5243271705284623	NA	0.9091634337012948	FALSE	NA	FALSE	NA	NA	NA
b1950	fliR	GeneID:946464	0.02770730888278396	NA	0.24351276898249297	FALSE	NA	FALSE	NA	NA	NA
b1951	rcsA	GeneID:946467	0.25057006731186204	0.1375749139076298	1	FALSE	FALSE	FALSE	NA	NA	NA
b1952	dsrB	GeneID:946468	1.2129751532791194e-22	0.00530877315176388	1.3315632105759059e-21	TRUE	TRUE	TRUE	284.0204	15.38946	127.0155
b1953	yodD	GeneID:946469	5.84072394128276e-18	1.803315872097644e-7	4.824232294177314e-22	TRUE	TRUE	TRUE	191.7409	9.890622	117.9169
b1954	dsrA	GeneID:946470	0.977047255088322	0.04806935228416719	1	FALSE	FALSE	FALSE	NA	NA	NA
b1955	yedP	GeneID:946472	2.7287755931979982e-14	5.564767768893107e-6	1.1882854587656374e-14	TRUE	TRUE	TRUE	112.1103	4.952602	103.4172
b1956	dgcQ	GeneID:946471	1.2806807847788806e-10	8.687771484999526e-7	2.821740580755578e-13	TRUE	TRUE	TRUE	136.6809	30.44338	123.442
b1957	yodC	GeneID:946466	7.133077650087709e-11	4.377524212529871e-5	7.5724788153503225e-25	TRUE	TRUE	TRUE	146.4382	29.21695	219.9581
b1958	yedI	GeneID:946465	0.00909312317653139	0.6760563766984652	1	TRUE	FALSE	FALSE	NA	NA	NA
b1959	yedA	GeneID:946461	0.2865080684110367	NA	1	FALSE	NA	FALSE	NA	NA	NA
b1960	vsr	GeneID:946476	0.05207198885852979	0.9161539634220502	1	FALSE	FALSE	FALSE	NA	NA	NA
b1961	dcm	GeneID:946479	4.332925440130917e-7	0.3247514798359119	1	TRUE	FALSE	FALSE	201.55426	NA	NA
b1962	yedJ	GeneID:946478	0.07083910330736928	0.8646372424074219	0.6449420356409793	FALSE	FALSE	FALSE	NA	NA	NA
b1963	drpB	GeneID:946477	0.07398091218145005	NA	0.9686612386756284	FALSE	NA	FALSE	NA	NA	NA
b1967	hchA	GeneID:946481	2.6336280996397827e-11	7.07736609840556e-7	3.3862782630940847e-4	TRUE	TRUE	TRUE	135.3759	5.659679	NA
b1968	hprS	GeneID:946487	0.00210265262529436	0.45812171896951914	1	TRUE	FALSE	FALSE	NA	NA	NA
b1969	hprR	GeneID:946486	0.01398222484795989	0.7396773780682515	1	FALSE	FALSE	FALSE	NA	NA	NA
b1970	hiuH	GeneID:946485	0.2348424219439453	0.3434272808195889	1	FALSE	FALSE	FALSE	NA	NA	NA
b1971	msrP	GeneID:946484	1.5447598271956683e-9	0.06785032961134671	1.6323454561104148e-4	TRUE	FALSE	TRUE	226.386	NA	NA
b1972	msrQ	GeneID:946483	0.34450028729884163	0.6877535664666035	0.7934033059493789	FALSE	FALSE	FALSE	NA	NA	NA
b1973	zinT	GeneID:946480	0.42522960584245606	0.05840895797459773	1	FALSE	FALSE	FALSE	NA	NA	NA
b1974	yodB	GeneID:946491	8.357875103053651e-5	0.5153705914691523	7.354175937290865e-20	TRUE	FALSE	TRUE	225.1381	NA	219.0045
b1975	serU	GeneID:946492	0.293003620748521	0.6751923215628861	1	FALSE	FALSE	FALSE	NA	NA	NA
b1976	mtfA	GeneID:946489	1.089442564005449e-9	2.939683252569896e-4	1	TRUE	TRUE	FALSE	36.30497	NA	NA
b1977	asnT	GeneID:946488	0.00276993276627214	0.8617521776327957	1	TRUE	FALSE	FALSE	212.9442	NA	NA
b1978	yeeJ	GeneID:946498	0.8474875386686239	0.16989521734598426	1	FALSE	FALSE	FALSE	NA	NA	NA
b1981	shiA	GeneID:946495	6.878865200115905e-7	0.5456785776692615	1	TRUE	FALSE	FALSE	NA	NA	NA
b1982	amn	GeneID:946508	0.00915571107380243	0.7780223281145797	1	TRUE	FALSE	FALSE	NA	NA	NA
b1983	yeeN	GeneID:946493	1.9739781562673505e-4	0.41821405353597463	1	TRUE	FALSE	FALSE	160.792	NA	NA
b1984	asnW	GeneID:946494	0.4950489251640318	0.24676343882898935	1	FALSE	FALSE	FALSE	NA	NA	NA
b1985	yeeO	GeneID:946506	0.1579453021563293	0.09522087140105616	1	FALSE	FALSE	FALSE	NA	NA	NA
b1986	asnU	GeneID:946503	0.6332857494801635	0.5376891391343969	1	FALSE	FALSE	FALSE	NA	NA	NA
b1987	cbl	GeneID:946502	0.9025824596235852	0.8888843098136515	0.9299471513265174	FALSE	FALSE	FALSE	NA	NA	NA
b1988	nac	GeneID:946501	0.9454624399932906	0.5576898848859808	1	FALSE	FALSE	FALSE	NA	NA	NA
b1989	asnV	GeneID:946509	0.132211688559238	0.7657735694901328	0.9803868660693672	FALSE	FALSE	FALSE	NA	NA	NA
b1990	ldtA	GeneID:945273	1.2345156444030433e-16	2.4309773432534153e-7	3.327315700194268e-7	TRUE	TRUE	TRUE	168.7051	2.424988	164.9592
b1991	cobT	GeneID:946517	0.002100423068099	0.32869153335898105	1	TRUE	FALSE	FALSE	NA	NA	NA
b1992	cobS	GeneID:946520	0.0902831499146544	0.7692923820761918	1	FALSE	FALSE	FALSE	NA	NA	NA
b1993	cobU	GeneID:946519	2.2126597878429204e-8	0.7036961341446006	1	TRUE	FALSE	FALSE	NA	NA	NA
b1994	insH6	GeneID:946507	1.6033873387146e-8	0.57826009985174	0.8934516705895655	TRUE	FALSE	FALSE	238.27399	NA	NA
b1996	insD3	GeneID:946403	0.8409509090213737	NA	1	FALSE	NA	FALSE	NA	NA	NA
b2000	flu	GeneID:946540	0.01623786206130648	0.6900653661998759	9.041957821297708e-4	FALSE	FALSE	TRUE	NA	NA	NA
b2001	yeeR	GeneID:946512	0.02195728576459823	0.00480304604089945	0.0283006669979044	FALSE	TRUE	FALSE	NA	NA	NA
b2002	yeeS	GeneID:946514	0.43342967054258386	NA	0.6262089254106366	FALSE	NA	FALSE	NA	NA	NA
b2006	yeeW	GeneID:946535	2.6680694519520072e-8	0.9377038549001626	1	TRUE	FALSE	FALSE	NA	NA	NA
b2007	tmaR	GeneID:946541	0.01243823832930546	0.05342054037381665	1	FALSE	FALSE	FALSE	NA	NA	NA
b2008	yeeA	GeneID:946545	7.987448149053551e-4	0.41456535940341627	1	TRUE	FALSE	FALSE	NA	NA	NA
b2009	sbmC	GeneID:946546	1.1789688670693497e-4	0.7769425112160907	1	TRUE	FALSE	FALSE	101.2434	NA	NA
b2010	dacD	GeneID:946518	0.13277813150864518	0.933378211631204	0.9006493877235613	FALSE	FALSE	FALSE	NA	NA	NA
b2011	sbcB	GeneID:946529	7.735616632248452e-5	0.9198639099048302	0.803310703865274	TRUE	FALSE	FALSE	NA	NA	NA
b2012	tsuB	GeneID:946539	0.9196542847016566	0.1586309668435483	1	FALSE	FALSE	FALSE	NA	NA	NA
b2013	tsuA	GeneID:946526	0.9218657212972848	0.4003708815297051	1	FALSE	FALSE	FALSE	NA	NA	NA
b2014	plaP	GeneID:946533	0.34197142104786976	0.37470015686446295	1	FALSE	FALSE	FALSE	NA	NA	NA
b2015	yeeY	GeneID:946532	1.2405910445387593e-5	0.776986982637779	1	TRUE	FALSE	FALSE	NA	NA	NA
b2016	yeeZ	GeneID:946538	0.3625551877177178	0.9747663634535652	0.9674156697931428	FALSE	FALSE	FALSE	NA	NA	NA
b2017	yefM	GeneID:946542	0.1629841878557955	0.2402797306383807	1	FALSE	FALSE	FALSE	NA	NA	NA
b2018	hisL	GeneID:946547	0.00168513895839487	0.8463473415328366	1	TRUE	FALSE	FALSE	NA	NA	NA
b2019	hisG	GeneID:946549	6.0906227086390495e-6	0.6269892136547643	0.9254841279900512	TRUE	FALSE	FALSE	103.6672	NA	NA
b2020	hisD	GeneID:946531	0.3803564714178805	0.12751776436977158	0.8403293947461338	FALSE	FALSE	FALSE	NA	NA	NA
b2021	hisC	GeneID:946551	0.3677107302283867	0.99984604727084	0.27332470523287616	FALSE	FALSE	FALSE	NA	NA	NA
b2022	hisB	GeneID:946552	0.3842688222542726	0.10918767519793794	0.29609806610272693	FALSE	FALSE	FALSE	NA	NA	NA
b2023	hisH	GeneID:946544	0.00695468484254211	NA	0.7221622232031102	TRUE	NA	FALSE	NA	NA	NA
b2024	hisA	GeneID:946521	5.941929907789994e-4	NA	0.34902743519267676	TRUE	NA	FALSE	NA	NA	NA
b2025	hisF	GeneID:946516	0.10972279136043916	0.7870604644451169	0.05351541669446105	FALSE	FALSE	FALSE	NA	NA	NA
b2026	hisI	GeneID:946515	5.8178468227907534e-5	0.3277272401632397	0.05327743754429944	TRUE	FALSE	FALSE	NA	NA	NA
b2027	wzzB	GeneID:946553	0.38098447958830073	0.42214265019574915	1	FALSE	FALSE	FALSE	NA	NA	NA
b2028	ugd	GeneID:946571	0.12929381357324304	0.36003410165952876	1	FALSE	FALSE	FALSE	NA	NA	NA
b2029	gnd	GeneID:946554	0.7493393114835737	0.5269512468730124	1	FALSE	FALSE	FALSE	NA	NA	NA
b2030	insH7	GeneID:946577	0.01058569264857943	0.6925564108111978	1	FALSE	FALSE	FALSE	NA	NA	NA
b2032	wbbK	GeneID:946555	0.03318864035871299	0.5997675904529339	1	FALSE	FALSE	FALSE	NA	NA	NA
b2033	wbbJ	GeneID:946556	0.2133580537757669	0.5082555238650662	1	FALSE	FALSE	FALSE	NA	NA	NA
b2034	wbbI	GeneID:947041	0.14999953088968	0.9971208903099904	1	FALSE	FALSE	FALSE	NA	NA	NA
b2035	wbbH	GeneID:945179	0.0680888351974292	0.8586593036928895	1	FALSE	FALSE	FALSE	NA	NA	NA
b2036	glf	GeneID:945235	0.01374596164894443	0.9327330511209332	1	FALSE	FALSE	FALSE	NA	NA	NA
b2037	rfbX	GeneID:946557	0.00364622073203204	0.8531239903572985	1	TRUE	FALSE	FALSE	168.1714	NA	NA
b2038	rfbC	GeneID:947482	0.02015306542866343	0.2955523001868535	0.9075405023421392	FALSE	FALSE	FALSE	NA	NA	NA
b2039	rfbA	GeneID:945154	0.07206703086727526	0.987872616572723	1	FALSE	FALSE	FALSE	NA	NA	NA
b2040	rfbD	GeneID:947117	0.01161962647202369	0.27396314604208616	1	FALSE	FALSE	FALSE	NA	NA	NA
b2041	rfbB	GeneID:945276	0.15376765926893882	0.6411810594981275	0.9982343556204876	FALSE	FALSE	FALSE	NA	NA	NA
b2042	galF	GeneID:946560	0.9999983765053104	0.06488658638478655	1	FALSE	FALSE	FALSE	NA	NA	NA
b2043	wcaM	GeneID:946561	0.9985227410972044	0.00277892257962269	1	FALSE	TRUE	FALSE	NA	101.5326	NA
b2044	wcaL	GeneID:946565	0.7919192831439842	0.528589560404378	1	FALSE	FALSE	FALSE	NA	NA	NA
b2045	wcaK	GeneID:946569	0.8492692356872147	0.00106274465111021	0.9098748321163602	FALSE	TRUE	FALSE	NA	105.598	NA
b2046	wzxC	GeneID:946581	0.9600358604900586	0.00695664421554215	1	FALSE	TRUE	FALSE	NA	81.2103	NA
b2047	wcaJ	GeneID:946583	0.8779161792169093	3.9220670153121216e-5	0.3842224918307417	FALSE	TRUE	FALSE	NA	116.5728	NA
b2048	cpsG	GeneID:946574	0.7141178898769626	7.270657953053455e-7	0.9093914061414412	FALSE	TRUE	FALSE	NA	119.9908	NA
b2049	cpsB	GeneID:946580	0.8161727303066164	3.57575211889362e-7	0.8592065579878355	FALSE	TRUE	FALSE	NA	NA	NA
b2050	wcaI	GeneID:946588	0.9490054267055869	2.4961844832480236e-6	0.16700753365395388	FALSE	TRUE	FALSE	NA	98.95549	NA
b2052	fcl	GeneID:946563	0.962033023562718	2.5534596158386687e-10	0.00940642061282757	FALSE	TRUE	TRUE	NA	115.7823	NA
b2053	gmd	GeneID:946562	0.9614529739706402	2.6176976249776163e-9	0.00186256561924961	FALSE	TRUE	TRUE	NA	119.9369	NA
b2056	wcaD	GeneID:946550	0.9999983765053104	0.32397389569157	0.9228382056473006	FALSE	FALSE	FALSE	NA	NA	NA
b2057	wcaC	GeneID:946579	0.9223662696031883	2.432014044431486e-4	1	FALSE	TRUE	FALSE	NA	91.63723	NA
b2060	wzc	GeneID:946567	0.8166322831811506	1.5107235964426413e-8	0.4966692426978566	FALSE	TRUE	FALSE	NA	102.8055	NA
b2063	yegH	GeneID:946566	0.9025824596235852	0.4977732302849236	1	FALSE	FALSE	FALSE	NA	NA	NA
b2064	asmA	GeneID:946582	6.328920480480467e-14	0.6379685316069792	0.4495141429946829	TRUE	FALSE	FALSE	NA	NA	NA
b2065	dcd	GeneID:946593	3.8715701329160324e-14	0.7042481142554048	1	TRUE	FALSE	FALSE	NA	NA	NA
b2066	udk	GeneID:946597	0.9355421255610036	0.366952287768167	1	FALSE	FALSE	FALSE	NA	NA	NA
b2067	dgcE	GeneID:946600	0.01386910916357881	0.2691398103894573	0.02814502205132213	FALSE	FALSE	FALSE	NA	NA	NA
b2068	alkA	GeneID:947371	0.07135121653405788	0.8049873835684175	0.04064201242691463	FALSE	FALSE	FALSE	NA	NA	NA
b2069	yegD	GeneID:947234	0.8141275097456797	0.08861238422266395	1	FALSE	FALSE	FALSE	NA	NA	NA
b2070	yegI	GeneID:947159	0.31763619256380504	0.912864398625576	0.8393995118991047	FALSE	FALSE	FALSE	NA	NA	NA
b2071	yegJ	GeneID:947201	0.07297566941164765	NA	1	FALSE	NA	FALSE	NA	NA	NA
b2072	pphC	GeneID:947269	0.834829058221182	NA	1	FALSE	NA	FALSE	NA	NA	NA
b2073	yegL	GeneID:946602	0.00818845653933179	NA	0.9529724447020336	TRUE	NA	FALSE	NA	NA	NA
b2074	mdtA	GeneID:946604	9.723531831295648e-6	0.9929063182505024	1	TRUE	FALSE	FALSE	NA	NA	NA
b2075	mdtB	GeneID:946606	2.8981925325505457e-5	0.2052416017369332	1	TRUE	FALSE	FALSE	NA	NA	NA
b2076	mdtC	GeneID:946608	0.03358136300711208	0.5511876993341731	1	FALSE	FALSE	FALSE	NA	NA	NA
b2077	mdtD	GeneID:946601	0.21775564070277575	0.67805917702289	1	FALSE	FALSE	FALSE	NA	NA	NA
b2078	baeS	GeneID:946611	0.07530349114698975	0.4603757618915541	1	FALSE	FALSE	FALSE	NA	NA	NA
b2079	baeR	GeneID:946605	0.5313176599994678	0.8594667550010021	0.7791046235938944	FALSE	FALSE	FALSE	NA	NA	NA
b2080	yegP	GeneID:947095	5.5478476594011615e-22	1.5351627900255766e-4	2.4165073797661577e-6	TRUE	TRUE	TRUE	124.2546	45.60517	NA
b2081	trhP	GeneID:946609	6.434715656441787e-4	0.4321897811886885	1	TRUE	FALSE	FALSE	NA	NA	NA
b2082	ogrK	GeneID:945404	0.6726877395071876	0.8219477487130414	1	FALSE	FALSE	FALSE	NA	NA	NA
b2085	yegR	GeneID:946613	0.01918719844414667	0.445719576615891	1	FALSE	FALSE	FALSE	NA	NA	NA
b2086	yegS	GeneID:946626	1.250684801712017e-6	0.00520469984545644	9.09482395116154e-32	TRUE	TRUE	TRUE	79.1308	36.37872	131.1157
b2089	insF5	GeneID:946629	0.2189720646331681	NA	1	FALSE	NA	FALSE	NA	NA	NA
b2091	gatD	GeneID:946598	7.858587088529773e-11	8.465288866788667e-8	1	TRUE	TRUE	FALSE	4.671619	34.05198	NA
b2093	gatB	GeneID:946610	2.375915997638082e-9	5.388926552474181e-7	1	TRUE	TRUE	FALSE	4.325655	24.72916	NA
b2094	gatA	GeneID:946633	8.498284839918432e-6	6.204663151936895e-4	1	TRUE	TRUE	FALSE	3.584848	25.41963	NA
b2095	gatZ	GeneID:946641	8.520295367111002e-5	7.921672747038649e-4	1	TRUE	TRUE	FALSE	NA	26.48448	NA
b2096	gatY	GeneID:946636	1.4599671459344844e-10	5.564767768893107e-6	1	TRUE	TRUE	FALSE	NA	NA	NA
b2097	fbaB	GeneID:946632	1.4481745089815072e-8	8.578391002645717e-15	2.2649411986466634e-19	TRUE	TRUE	TRUE	101.2987	NA	185.4036
b2098	yegT	GeneID:946638	7.034460361878571e-4	0.5472982654183007	0.3549302784447993	TRUE	FALSE	FALSE	NA	NA	NA
b2099	yegU	GeneID:946630	2.7288192183344236e-4	0.99831942584948	1	TRUE	FALSE	FALSE	NA	NA	NA
b2100	yegV	GeneID:946637	0.11393737853935468	0.978307285184832	1	FALSE	FALSE	FALSE	NA	NA	NA
b2101	yegW	GeneID:946639	4.033142207944446e-6	0.5082555238650662	1	TRUE	FALSE	FALSE	231.10949	NA	NA
b2102	yegX	GeneID:945543	0.01592849505957194	0.7999395368923254	0.9929063178077832	FALSE	FALSE	FALSE	NA	NA	NA
b2103	thiD	GeneID:946459	0.2744589480502773	0.7146869159024162	0.948529697458319	FALSE	FALSE	FALSE	NA	NA	NA
b2104	thiM	GeneID:945142	0.13548687703741571	0.8062657352310075	0.8883255695988713	FALSE	FALSE	FALSE	NA	NA	NA
b2105	rcnR	GeneID:947114	2.0995600576552443e-5	0.623872225584767	0.6781727883770564	TRUE	FALSE	FALSE	209.98988	NA	NA
b2106	rcnA	GeneID:949078	0.11882059188425302	0.5506704820661418	1	FALSE	FALSE	FALSE	NA	NA	NA
b2107	rcnB	GeneID:949080	0.5915952564219554	0.06709913646045298	0.34784841448570303	FALSE	FALSE	FALSE	NA	NA	NA
b2108	yehA	GeneID:946642	0.32971574513102186	0.4350415680874602	1	FALSE	FALSE	FALSE	NA	NA	NA
b2109	yehB	GeneID:946617	0.47523085014374367	NA	1	FALSE	NA	FALSE	NA	NA	NA
b2110	yehC	GeneID:946621	0.7896719772751447	NA	1	FALSE	NA	FALSE	NA	NA	NA
b2111	yehD	GeneID:946619	4.2368874670156145e-4	NA	0.934830918356948	TRUE	NA	FALSE	44.57841	NA	NA
b2112	yehE	GeneID:946615	4.8276605058138104e-8	0.01188853469539938	3.3088540491823316e-26	TRUE	FALSE	TRUE	83.84472	NA	163.5261
b2113	mrp	GeneID:946627	0.01887316337073268	0.6171144756911792	1	FALSE	FALSE	FALSE	NA	NA	NA
b2114	metG	GeneID:946643	0.01365457127230179	0.4468511157024671	1	FALSE	FALSE	FALSE	NA	NA	NA
b2115	yehF	GeneID:946650	0.7995737149036087	NA	1	FALSE	NA	FALSE	NA	NA	NA
b2118	yehI	GeneID:946649	0.9223662696031883	0.246760788326973	1	FALSE	FALSE	FALSE	NA	NA	NA
b2119	yehL	GeneID:946656	0.4375456547000865	NA	1	FALSE	NA	FALSE	NA	NA	NA
b2120	yehM	GeneID:946651	0.9910362169097028	NA	0.8478363125811013	FALSE	NA	FALSE	NA	NA	NA
b2121	yehP	GeneID:946652	0.5957163212715418	NA	0.929565412679612	FALSE	NA	FALSE	NA	NA	NA
b2122	yehQ	GeneID:946654	0.3390177592379233	NA	1	FALSE	NA	FALSE	NA	NA	NA
b2123	yehR	GeneID:949023	0.8792876078732347	NA	1	FALSE	NA	FALSE	NA	NA	NA
b2124	yehS	GeneID:949026	3.763148593744625e-5	0.01281589161545462	1	TRUE	FALSE	FALSE	192.8493	NA	NA
b2125	btsR	GeneID:949024	9.26169410230888e-7	6.19070042108107e-5	1	TRUE	TRUE	FALSE	NA	NA	NA
b2126	btsS	GeneID:949027	0.01637707667377941	4.638009715065965e-7	1	FALSE	TRUE	FALSE	NA	NA	NA
b2127	mlrA	GeneID:949029	6.031273774391922e-23	0.41456535940341627	5.578237545640918e-28	TRUE	FALSE	TRUE	223.9248	NA	211.3631
b2128	yehW	GeneID:949028	2.355824517849136e-8	6.0506905561673126e-5	5.82417621994645e-14	TRUE	TRUE	TRUE	97.65476	30.38353	128.244
b2129	yehX	GeneID:946659	3.859409090871709e-5	0.07798443923727358	5.820689336058324e-15	TRUE	FALSE	TRUE	216.7849	NA	121.232
b2130	yehY	GeneID:946660	8.792588180795052e-8	0.04437353237646611	1.338720662500093e-10	TRUE	FALSE	TRUE	85.19809	NA	122.4506
b2131	osmF	GeneID:946681	1.9409981725711766e-16	8.578391002645717e-15	4.125658065383433e-22	TRUE	TRUE	TRUE	79.10759	NA	131.2443
b2132	bglX	GeneID:946682	1.6577136632353364e-7	0.2184089020561038	1	TRUE	FALSE	FALSE	NA	NA	NA
b2133	dld	GeneID:946653	0.00390739698197407	0.6890371558385358	1	TRUE	FALSE	FALSE	97.85671	NA	NA
b2135	yohC	GeneID:946666	1.1596404006460594e-22	0.4970873185030782	0.01073477276318379	TRUE	FALSE	FALSE	171.0602	NA	NA
b2136	yohD	GeneID:946661	1.929296349910911e-9	0.08577212322278281	0.00301032261018306	TRUE	FALSE	TRUE	NA	NA	NA
b2137	yohF	GeneID:949126	9.576477657971942e-11	0.5357350499679687	0.0075050836458765	TRUE	FALSE	TRUE	101.8332	NA	225.5407
b2140	dusC	GeneID:945458	0.8952768214951777	0.0796520827062666	1	FALSE	FALSE	FALSE	NA	NA	NA
b2141	yohJ	GeneID:949127	0.00255005708832399	0.38759380708691543	1	TRUE	FALSE	FALSE	NA	NA	NA
b2142	yohK	GeneID:949125	5.715949358344952e-5	4.649143528483595e-4	0.00175160265150101	TRUE	TRUE	TRUE	NA	NA	NA
b2143	cdd	GeneID:946663	0.8680936362991603	0.00559079383900535	0.8783817200846401	FALSE	TRUE	FALSE	NA	NA	NA
b2144	sanA	GeneID:949003	0.1857677089333752	0.6672281695686588	1	FALSE	FALSE	FALSE	NA	NA	NA
b2145	yeiS	GeneID:948983	2.074316737299779e-7	0.4307652771835314	0.8562638159702747	TRUE	FALSE	FALSE	207.49913	NA	NA
b2146	preT	GeneID:949049	0.13888550261787816	0.371367567497798	1	FALSE	FALSE	FALSE	NA	NA	NA
b2147	preA	GeneID:949037	0.00159009642459565	0.963392963246291	0.9157430675704143	TRUE	FALSE	FALSE	111.1522	NA	NA
b2148	mglC	GeneID:949039	0.01080314963442006	0.00791372222159879	0.9334464049519018	FALSE	TRUE	FALSE	NA	NA	NA
b2149	mglA	GeneID:949036	0.05975736926103246	3.3529973555121145e-8	1	FALSE	TRUE	FALSE	NA	92.1992	NA
b2150	mglB	GeneID:949041	0.02135312590835864	3.7623660092615646e-6	1	FALSE	TRUE	FALSE	NA	NA	NA
b2151	galS	GeneID:949043	0.00691056279105022	0.00570864974998312	0.4273202018770225	TRUE	TRUE	FALSE	NA	118.738	NA
b2152	yeiB	GeneID:949044	0.01155331406378901	0.02642443133973597	0.7457033225020963	FALSE	FALSE	FALSE	NA	NA	NA
b2153	folE	GeneID:949040	0.04328190302622655	0.0326143150302062	1	FALSE	FALSE	FALSE	NA	NA	NA
b2154	yeiG	GeneID:949045	2.864734252027572e-11	0.7908495852074249	1	TRUE	FALSE	FALSE	NA	NA	NA
b2155	cirA	GeneID:949042	7.799994109759438e-4	0.5955357678268649	0.25366370814644335	TRUE	FALSE	FALSE	157.6029	NA	NA
b2156	lysP	GeneID:946667	1.1223338794770598e-11	0.1906840727690902	0.9965731132505908	TRUE	FALSE	FALSE	NA	NA	NA
b2157	yeiE	GeneID:946657	0.9858480623943052	0.0296125730061823	0.945695550825582	FALSE	FALSE	FALSE	NA	NA	NA
b2158	yeiH	GeneID:946668	0.03291131614027419	0.8586593036928895	1	FALSE	FALSE	FALSE	NA	NA	NA
b2159	nfo	GeneID:946669	0.9806294334398784	0.01979015131393083	1	FALSE	FALSE	FALSE	NA	NA	NA
b2160	yeiI	GeneID:946640	0.20797875389140583	0.00947574708860697	1	FALSE	TRUE	FALSE	NA	36.01141	NA
b2161	nupX	GeneID:946655	0.20546144179222467	NA	1	FALSE	NA	FALSE	NA	NA	NA
b2162	rihB	GeneID:946646	0.8347412787807199	NA	1	FALSE	NA	FALSE	NA	NA	NA
b2163	yeiL	GeneID:946670	0.9670372333417244	0.8385169250242384	1	FALSE	FALSE	FALSE	NA	NA	NA
b2164	psuT	GeneID:946671	3.1022703900773433e-11	0.08823020957571938	1	TRUE	FALSE	FALSE	NA	NA	NA
b2165	psuG	GeneID:946699	9.104397362159487e-4	NA	1	TRUE	NA	FALSE	59.44451	NA	NA
b2166	psuK	GeneID:946664	0.395171011354815	NA	1	FALSE	NA	FALSE	NA	NA	NA
b2167	fruA	GeneID:946672	0.6601246644169673	5.596249424574973e-4	0.8433167451590283	FALSE	TRUE	FALSE	NA	182.0076	NA
b2168	fruK	GeneID:946676	0.29353678546292405	0.00790431495717396	0.8418331166946456	FALSE	TRUE	FALSE	NA	NA	NA
b2169	fruB	GeneID:946677	0.03636320498386639	5.471353904222053e-4	0.6453500863175603	FALSE	TRUE	FALSE	NA	NA	NA
b2170	setB	GeneID:946673	0.4208197615918151	0.11749710000836928	1	FALSE	FALSE	FALSE	NA	NA	NA
b2171	yeiP	GeneID:946674	0.8038856810775901	0.00742902714489765	0.8692136747286205	FALSE	TRUE	FALSE	NA	NA	NA
b2172	yeiQ	GeneID:946688	7.382946938258708e-5	0.04249091394458929	0.6445370657718863	TRUE	FALSE	FALSE	NA	NA	NA
b2173	yeiR	GeneID:946701	0.00589902748917588	0.10495767143925426	1.28066672255523e-4	TRUE	FALSE	TRUE	198.2775	NA	NA
b2174	lpxT	GeneID:946693	0.15732227447664282	7.921672747038649e-4	1	FALSE	TRUE	FALSE	NA	NA	NA
b2175	mepS	GeneID:946686	5.84072394128276e-18	0.01970337246698057	1	TRUE	FALSE	FALSE	NA	NA	NA
b2176	pdeN	GeneID:946695	5.622662386430087e-9	0.02397738462661893	1	TRUE	FALSE	FALSE	226.16833	NA	NA
b2177	yejA	GeneID:946675	0.986711889325304	0.47099700620778545	1	FALSE	FALSE	FALSE	NA	NA	NA
b2178	yejB	GeneID:946679	0.37725664905494827	0.08228567787344844	0.6389055992488851	FALSE	FALSE	FALSE	NA	NA	NA
b2179	yejE	GeneID:946683	0.5591566975193378	0.03508619928616597	0.9743779056192174	FALSE	FALSE	FALSE	NA	NA	NA
b2180	yejF	GeneID:946689	0.8342673555133002	0.26811705378003464	0.8903408698585358	FALSE	FALSE	FALSE	NA	NA	NA
b2181	yejG	GeneID:945319	0.4578065291275632	0.01675024149943233	1	FALSE	FALSE	FALSE	NA	NA	NA
b2182	bcr	GeneID:944808	0.7846671261706899	0.1882220223100615	1	FALSE	FALSE	FALSE	NA	NA	NA
b2183	rsuA	GeneID:945378	0.8588315795622389	0.5696617726811001	1	FALSE	FALSE	FALSE	NA	NA	NA
b2184	radD	GeneID:945529	0.16690395335083846	0.9667261091655164	1	FALSE	FALSE	FALSE	NA	NA	NA
b2185	rplY	GeneID:945618	0.02770730888278396	0.00559079383900535	0.22910537973399797	FALSE	TRUE	FALSE	NA	NA	NA
b2186	yejK	GeneID:946690	9.028844635413124e-4	0.6191344256727843	0.6794113330168454	TRUE	FALSE	FALSE	186.523	NA	NA
b2187	yejL	GeneID:946694	0.35465513000309284	0.8321660025818414	1	FALSE	FALSE	FALSE	NA	NA	NA
b2188	lapC	GeneID:946685	0.07206703086727526	0.2422654717275576	1	FALSE	FALSE	FALSE	NA	NA	NA
b2189	proL	GeneID:946320	0.5933729197055424	0.8128788463376704	0.9776781308723018	FALSE	FALSE	FALSE	NA	NA	NA
b2192	insH8	GeneID:949121	0.321710632379184	NA	0.5128545074829358	FALSE	NA	FALSE	NA	NA	NA
b2193	narP	GeneID:949081	1.2815196810804942e-6	0.6395447414792501	1	TRUE	FALSE	FALSE	NA	NA	NA
b2194	ccmH	GeneID:946623	0.00108836130983433	0.975940069382496	1	TRUE	FALSE	FALSE	NA	NA	NA
b2195	ccmG	GeneID:949073	0.09030032337486882	NA	0.7797952218670215	FALSE	NA	FALSE	NA	NA	NA
b2196	ccmF	GeneID:948783	0.00988911437186803	0.8646372424074219	0.9803828588710366	TRUE	FALSE	FALSE	NA	NA	NA
b2197	ccmE	GeneID:946697	0.21990765513225752	NA	1	FALSE	NA	FALSE	NA	NA	NA
b2198	ccmD	GeneID:946709	0.03574411231413496	NA	1	FALSE	NA	FALSE	NA	NA	NA
b2199	ccmC	GeneID:946703	3.029340967480489e-4	0.7305404432665422	0.8360125667495787	TRUE	FALSE	FALSE	NA	NA	NA
b2200	ccmB	GeneID:946692	0.03172693634754784	0.5937566087552059	0.9037257474735017	FALSE	FALSE	FALSE	NA	NA	NA
b2201	ccmA	GeneID:946714	4.264013025096369e-4	0.4754586980323665	0.429517718519034	TRUE	FALSE	FALSE	NA	NA	NA
b2202	napC	GeneID:946706	6.006515572803947e-5	0.8973186964548231	1	TRUE	FALSE	FALSE	NA	NA	NA
b2203	napB	GeneID:946698	0.11232470109165672	NA	1	FALSE	NA	FALSE	NA	NA	NA
b2204	napH	GeneID:945984	0.00419660304499235	NA	1	TRUE	NA	FALSE	145.659	NA	NA
b2205	napG	GeneID:945544	0.00123901852638072	NA	1	TRUE	NA	FALSE	139.0509	NA	NA
b2206	napA	GeneID:947093	2.6399621732705003e-4	0.36740099681571914	1	TRUE	FALSE	FALSE	139.4518	NA	NA
b2207	napD	GeneID:945187	0.5856463406645207	NA	1	FALSE	NA	FALSE	NA	NA	NA
b2208	napF	GeneID:946813	0.00399450109194794	NA	1	TRUE	NA	FALSE	31.17201	NA	NA
b2209	eco	GeneID:946700	7.344851369424454e-9	0.00904149245265607	1	TRUE	TRUE	FALSE	NA	NA	NA
b2210	mqo	GeneID:946702	0.3789749402822961	0.01334508456166557	1	FALSE	FALSE	FALSE	NA	NA	NA
b2211	yojI	GeneID:946705	0.00117177276265067	0.9254943470764492	0.9800274089299602	TRUE	FALSE	FALSE	153.0617	NA	NA
b2212	alkB	GeneID:946708	0.02127903131512511	0.6871532226361057	1	FALSE	FALSE	FALSE	NA	NA	NA
b2213	ada	GeneID:946710	2.1269245346818542e-13	0.4180463335225452	1.7641168202582656e-4	TRUE	FALSE	TRUE	271.199	NA	NA
b2214	ftp	GeneID:946711	0.7450410477559137	0.01411971365156134	1	FALSE	FALSE	FALSE	NA	NA	NA
b4439	micF	GeneID:2847742	1.2698117039962268e-8	0.6303765437598169	2.300640856017587e-4	TRUE	FALSE	TRUE	174.1874	NA	NA
b2216	rcsD	GeneID:946717	1.4469122551466488e-5	0.9197557932804412	1	TRUE	FALSE	FALSE	NA	NA	NA
b2217	rcsB	GeneID:947441	7.807120286335641e-10	0.5490503890756557	0.2834918074204721	TRUE	FALSE	FALSE	NA	NA	NA
b2219	atoS	GeneID:949011	9.56557651085446e-6	0.6172239356734713	1	TRUE	FALSE	FALSE	NA	NA	NA
b2220	atoC	GeneID:947444	3.868364065020976e-5	0.8517372083841429	1	TRUE	FALSE	FALSE	NA	NA	NA
b2223	atoE	GeneID:946721	0.8274897410904587	NA	1	FALSE	NA	FALSE	NA	NA	NA
b2224	atoB	GeneID:946727	0.3324138902083724	NA	1	FALSE	NA	FALSE	NA	NA	NA
b2225	yfaP	GeneID:946728	0.5213586860028919	NA	0.09464757468058768	FALSE	NA	FALSE	NA	NA	NA
b2226	yfaQ	GeneID:946730	0.7197065428708624	NA	1	FALSE	NA	FALSE	NA	NA	NA
b2230	yfaA	GeneID:946618	0.04085274952062764	0.8127769575118662	1	FALSE	FALSE	FALSE	NA	NA	NA
b2231	gyrA	GeneID:946614	0.0392760583148111	0.7036961341446006	1	FALSE	FALSE	FALSE	NA	NA	NA
b2232	ubiG	GeneID:946607	0.00510187749879442	0.15746153170315574	1	TRUE	FALSE	FALSE	NA	NA	NA
b2233	yfaL	GeneID:946595	5.049304521529599e-4	0.08369910517747355	1	TRUE	FALSE	FALSE	NA	NA	NA
b2234	nrdA	GeneID:946612	0.7304213780034076	0.6890371558385358	0.7020052006487454	FALSE	FALSE	FALSE	NA	NA	NA
b2235	nrdB	GeneID:946732	0.17188078060163872	0.791107244226039	0.8568313087972638	FALSE	FALSE	FALSE	NA	NA	NA
b2236	yfaE	GeneID:946729	0.1196132495485048	0.9117431987741358	0.9407302348933688	FALSE	FALSE	FALSE	NA	NA	NA
b2237	inaA	GeneID:946731	0.26166637195720216	0.00314237870113493	0.49534754472382603	FALSE	TRUE	FALSE	NA	NA	NA
b2239	glpQ	GeneID:946725	0.00151176193515288	0.00960435953761624	0.29609806610272693	TRUE	TRUE	FALSE	NA	74.40314	NA
b2240	glpT	GeneID:946704	4.782896771344249e-7	2.742577486891093e-4	0.3354520638168793	TRUE	TRUE	FALSE	NA	110.2891	NA
b2241	glpA	GeneID:946713	2.532783084164005e-4	0.02223889697216165	0.3682793624654499	TRUE	FALSE	FALSE	NA	NA	NA
b2242	glpB	GeneID:946733	0.00418131380185952	0.17748445755233624	0.4946526757642182	TRUE	FALSE	FALSE	23.7179	NA	NA
b2243	glpC	GeneID:946735	1.5528582556159675e-4	0.1993846043554053	0.09091213250567072	TRUE	FALSE	FALSE	NA	NA	NA
b2244	rpnE	GeneID:946737	0.03183751725432996	0.5082159128272842	0.803310703865274	FALSE	FALSE	FALSE	NA	NA	NA
b2245	yfaU	GeneID:948054	0.5955882591296549	NA	0.9738927299454851	FALSE	NA	FALSE	NA	NA	NA
b2246	yfaV	GeneID:945796	0.32789936944025094	NA	0.8741897208399579	FALSE	NA	FALSE	NA	NA	NA
b2247	rhmD	GeneID:945881	0.01842514536377132	NA	1	FALSE	NA	FALSE	NA	NA	NA
b2248	yfaX	GeneID:944752	0.9999983765053104	NA	0.9037257474735017	FALSE	NA	FALSE	NA	NA	NA
b2249	yfaY	GeneID:945478	0.46905141783143656	0.9682904177148804	1	FALSE	FALSE	FALSE	NA	NA	NA
b2250	yfaZ	GeneID:946739	0.5315543102550592	0.8594667550010021	1	FALSE	FALSE	FALSE	NA	NA	NA
b2251	nudI	GeneID:946740	4.623373586105286e-9	0.13110718693249307	1	TRUE	FALSE	FALSE	NA	NA	NA
b2252	ais	GeneID:944945	0.6722601027884827	0.06443380511729245	1	FALSE	FALSE	FALSE	NA	NA	NA
b2253	arnB	GeneID:947375	0.00221101368813436	0.05359141496814203	0.0242894671102796	TRUE	FALSE	FALSE	130.2548	NA	NA
b2254	arnC	GeneID:945275	0.04794696860985244	NA	7.905746267215217e-6	FALSE	NA	TRUE	NA	NA	111.7349
b2255	arnA	GeneID:947683	2.3916368242089505e-4	0.518959563013724	0.12315952503122636	TRUE	FALSE	FALSE	NA	NA	NA
b2256	arnD	GeneID:945334	0.00254641353474598	NA	0.498336459313679	TRUE	NA	FALSE	NA	NA	NA
b2257	arnT	GeneID:947297	0.06375925258843093	0.09862749355498376	0.00953540823594947	FALSE	FALSE	TRUE	NA	NA	NA
b2258	arnF	GeneID:945344	0.31973399425208077	NA	1	FALSE	NA	FALSE	NA	NA	NA
b2259	pmrD	GeneID:945130	7.70222474994863e-9	0.7102253819067257	0.24012318178604655	TRUE	FALSE	FALSE	NA	NA	NA
b2260	menE	GeneID:946741	0.02474294575087845	0.9457572775544182	0.15548829714672768	FALSE	FALSE	FALSE	NA	NA	NA
b2261	menC	GeneID:946734	0.7321180532286816	0.10372135891419278	1	FALSE	FALSE	FALSE	NA	NA	NA
b2262	menB	GeneID:946747	0.6050856607033605	0.8586593036928895	0.11444817062549904	FALSE	FALSE	FALSE	NA	NA	NA
b2263	menH	GeneID:946736	0.08925777359908343	0.4904828962501567	0.510127087059719	FALSE	FALSE	FALSE	NA	NA	NA
[truncated: 2,495 more rows]
